# Supplementary material for: Candidate Genes for Yellow Leaf Color in Common Wheat (Triticum aestivum L.) and Major Related Metabolic Pathways according to Transcriptome Profiling
Source: Int J Mol Sci. 2018 May 29;19(6):1594. doi: 10.3390/ijms19061594 (PMC6032196; doi:10.3390/ijms19061594)
Supplement: Supplementary file 1 [file ijms-19-01594-s001.zip]

Archive with 10 entries (9 files):
- Supplementary Materials/
- Supplementary Materials/Supplementary Fig S1.docx
- Supplementary Materials/Supplementary Table S1.docx
- Supplementary Materials/Supplementary Table S2.docx
- Supplementary Materials/Supplementary Table S3.xlsx
- Supplementary Materials/Supplementary Table S4.docx
- Supplementary Materials/Supplementary Table S5.xlsx
- Supplementary Materials/Supplementary Table S6.xlsx
- Supplementary Materials/Supplementary Table S7.docx
- Supplementary Materials/Supplementary Table S8.docx
