# Supplementary material for: Candidate Genes for Yellow Leaf Color in Common Wheat (Triticum aestivum L.) and Major Related Metabolic Pathways according to Transcriptome Profiling
Source: Int J Mol Sci. 2018 May 29;19(6):1594. doi: 10.3390/ijms19061594 (PMC6032196; doi:10.3390/ijms19061594)
Supplement: Supplementary file 1 [file ijms-19-01594-s001.zip › Supplementary Materials/Supplementary Table S3.xlsx]

## Sheet: Sheet1
Supplementary Table S3 G vs. Y Pathway Enrichment
#	Pathway	DEGs (G vs. Y )	q-value	Pathway ID
1	Protein processing in endoplasmic reticulum	83	0	ko04141
2	alpha-Linolenic acid metabolism	13	0.00122	ko00592
3	Spliceosome	26	0.00462	ko03040
4	Circadian rhythm - plant	10	0.00462	ko04712
5	Linoleic acid metabolism	7	0.00462	ko00591
6	Endocytosis	20	0.00884	ko04144
7	Monoterpenoid biosynthesis	5	0.0142	ko00902
8	Porphyrin and chlorophyll metabolism	9	0.0142	ko00860
9	Brassinosteroid biosynthesis	5	0.0326	ko00905
10	Glutathione metabolism	14	0.0383	ko00480
11	Thiamine metabolism	4	0.0467	ko00730
12	Ascorbate and aldarate metabolism	7	0.0501	ko00053
13	Selenocompound metabolism	5	0.0735	ko00450
14	Cysteine and methionine metabolism	12	0.0735	ko00270
15	Glycerophospholipid metabolism	11	0.0895	ko00564
16	Carotenoid biosynthesis	2	0.092	ko00906
17	Monobactam biosynthesis	3	0.103	ko00261
18	Insulin resistance	7	0.104	ko04931
19	beta-Alanine metabolism	6	0.105	ko00410
20	Sulfur metabolism	5	0.199	ko00920
21	Benzoxazinoid biosynthesis	2	0.222	ko00402
22	Terpenoid backbone biosynthesis	6	0.23	ko00900
23	Riboflavin metabolism	2	0.321	ko00740
24	Plant-pathogen interaction	18	0.447	ko04626
25	Cutin, suberine and wax biosynthesis	4	0.447	ko00073
26	Pentose phosphate pathway	5	0.497	ko00030
27	Galactose metabolism	8	0.497	ko00052
28	AGE-RAGE signaling pathway in diabetic complications	2	0.497	ko04933
29	Cyanoamino acid metabolism	7	0.497	ko00460
30	One carbon pool by folate	2	0.497	ko00670
31	Arginine and proline metabolism	5	0.497	ko00330
32	Glucosinolate biosynthesis	1	0.596	ko00966
33	Steroid biosynthesis	4	0.596	ko00100
34	Nicotinate and nicotinamide metabolism	2	0.596	ko00760
35	Plant hormone signal transduction	13	0.643	ko04075
36	Isoquinoline alkaloid biosynthesis	3	0.655	ko00950
37	Diterpenoid biosynthesis	3	0.684	ko00904
38	Tyrosine metabolism	4	0.734	ko00350
39	Starch and sucrose metabolism	15	0.734	ko00500
40	Vitamin B6 metabolism	1	0.846	ko00750
41	Tropane, piperidine and pyridine alkaloid biosynthesis	2	0.884	ko00960
42	Stilbenoid, diarylheptanoid and gingerol biosynthesis	2	0.922	ko00945
43	Glycerolipid metabolism	4	0.926	ko00561
44	Fatty acid elongation	3	0.951	ko00062
45	Sesquiterpenoid and triterpenoid biosynthesis	1	1	ko00909
46	Phenylalanine metabolism	3	1	ko00360
47	Valine, leucine and isoleucine degradation	2	1	ko00280
48	Fructose and mannose metabolism	3	1	ko00051
49	Phosphatidylinositol signaling system	3	1	ko04070
50	Pantothenate and CoA biosynthesis	1	1	ko00770
51	Glycine, serine and threonine metabolism	3	1	ko00260
52	Alanine, aspartate and glutamate metabolism	2	1	ko00250
53	Carbon fixation in photosynthetic organisms	5	1	ko00710
54	Propanoate metabolism	1	1	ko00640
55	Amino sugar and nucleotide sugar metabolism	5	1	ko00520
56	2-Oxocarboxylic acid metabolism	2	1	ko01210
57	Inositol phosphate metabolism	2	1	ko00562
58	Glyoxylate and dicarboxylate metabolism	4	1	ko00630
59	Purine metabolism	9	1	ko00230
60	ABC transporters	1	1	ko02010
61	Sphingolipid metabolism	1	1	ko00600
62	Peroxisome	3	1	ko04146
63	N-Glycan biosynthesis	1	1	ko00510
64	Carbon metabolism	12	1	ko01200
65	Phenylalanine, tyrosine and tryptophan biosynthesis	1	1	ko00400
66	Flavonoid biosynthesis	1	1	ko00941
67	Biosynthesis of unsaturated fatty acids	1	1	ko01040
68	Phenylpropanoid biosynthesis	11	1	ko00940
69	Nitrogen metabolism	1	1	ko00910
70	Fatty acid metabolism	2	1	ko01212
71	Tryptophan metabolism	1	1	ko00380
72	RNA polymerase	2	1	ko03020
73	Homologous recombination	1	1	ko03440
74	Ribosome biogenesis in eukaryotes	2	1	ko03008
75	Glycolysis / Gluconeogenesis	3	1	ko00010
76	Biosynthesis of amino acids	5	1	ko01230
77	mRNA surveillance pathway	1	1	ko03015
78	Ubiquitin mediated proteolysis	2	1	ko04120
79	Pyrimidine metabolism	2	1	ko00240
80	Photosynthesis	5	1	ko00195
81	RNA transport	1	1	ko03013
82	Oxidative phosphorylation	6	1	ko00190
Note: 1. The enrichment of the DEGs in KEGG pathways was tested using the KOBAS software (version 2.0) and KEGG pathways with corrected q-value < 0.05 were considered significantly enriched for DEGs. 2. An individual gene might be assigned to more than one pathway
