# Supplementary material for: Candidate Genes for Yellow Leaf Color in Common Wheat (Triticum aestivum L.) and Major Related Metabolic Pathways according to Transcriptome Profiling
Source: Int J Mol Sci. 2018 May 29;19(6):1594. doi: 10.3390/ijms19061594 (PMC6032196; doi:10.3390/ijms19061594)
Supplement: Supplementary file 1 [file ijms-19-01594-s001.zip › Supplementary Materials/Supplementary Table S5.xlsx]

## Sheet: AT3G22830.1 motif target genes
Supplementary Table S5 AT3G22830.1 high-score motif occurences information
#pattern name	sequence name	start	stop	strand	score	p-value	q-value	matched sequence
AT3G22830	Traes_5BL_1CF10603C	614	628	-	21.5975	5.86e-09	0.00885	AGAACCTTCTAGAAG
AT3G22830	Traes_2DL_F2D868473	1720	1734	-	21.0084	1.65e-08	0.00885	GGAACCTTCTAGAAG
AT3G22830	Traes_2DL_F2D868473	1715	1729	+	21.0084	1.65e-08	0.00885	GGAACCTTCTAGAAG
AT3G22830	Traes_5BL_1CF10603C	609	623	+	21.0084	1.65e-08	0.00885	GGAACCTTCTAGAAG
AT3G22830	Traes_1AL_5830C381D	1755	1769	-	20.2721	5.71e-08	0.0169	GGAAGATTCTAGAAC
AT3G22830	TRAES3BF057900020CFD_g	1703	1717	-	20.1248	6.29e-08	0.0169	GGAAGCTTCCAGAAG
AT3G22830	TRAES3BF002300100CFD_g	1782	1796	-	20.1248	6.29e-08	0.0169	GGAAGGTTCTGGAAG
AT3G22830	Traes_5DL_6EB179C88	1976	1990	-	20.1248	6.29e-08	0.0169	GGAAGGTTCTGGAAG
AT3G22830	Traes_2AL_D3B2C21A7	1943	1957	+	18.2104	4.44e-07	0.106	GGAACCTTCCAGAAC
AT3G22830	Traes_5DL_834E4B05E	1893	1907	-	17.9159	5.94e-07	0.128	GGAAGATTCTAGACG
AT3G22830	Traes_2BL_137976704	1100	1114	+	17.6213	7.43e-07	0.133	GGAACCTTCCAGAAT
AT3G22830	TRAES3BF066700100CFD_g	1781	1795	-	17.6213	7.43e-07	0.133	AGAAACTTCTAGAGG
AT3G22830	Traes_5BL_1CF10603C	577	591	+	17.1796	1.03e-06	0.159	GGAACCTTCTGGAGG
AT3G22830	TRAES3BF066700090CFD_g	1772	1786	-	17.0323	1.18e-06	0.159	AGAAAGTTCTAGAGG
AT3G22830	TRAES3BF066700120CFD_g	1772	1786	-	17.0323	1.18e-06	0.159	AGAAAGTTCTAGAGG
AT3G22830	Traes_4DS_4519149881	1975	1989	-	17.0323	1.18e-06	0.159	AGAAAGTTCTAGAGG
AT3G22830	Traes_5BL_5391EC4A0	1761	1775	-	16.7378	1.49e-06	0.184	AGAACGTTCTAGAGT
AT3G22830	Traes_5BL_0A5F46BD9	248	262	-	16.5905	1.63e-06	0.184	AGAAGTGTCTAGAAG
AT3G22830	Traes_5BL_5391EC4A0	1766	1780	+	16.5905	1.63e-06	0.184	AGAACGTTCTAGACC
AT3G22830	Traes_2DS_914822564	1911	1925	+	16.4432	1.83e-06	0.192	GGAACGTTCCGGAAC
AT3G22830	Traes_2DS_E593E738D	1840	1854	+	16.296	2.05e-06	0.192	AGAAGGTACTAGAAA
AT3G22830	TRAES3BF066700080CFD_g	1779	1793	-	16.296	2.05e-06	0.192	AGAAAGTTCTAGACG
AT3G22830	Traes_5BL_D53A846BE	1732	1746	-	16.296	2.05e-06	0.192	GGAAGGATCTGGAAC
AT3G22830	TRAES3BF066700050CFD_g	1795	1809	-	16.1487	2.26e-06	0.195	AGAACGTTCTGGAGC
AT3G22830	Traes_4BL_AC29E521A	1111	1125	-	16.1487	2.26e-06	0.195	GGAAGCATCCGGAAG
AT3G22830	Traes_4AS_935B7CF40	1794	1808	+	15.8542	2.8e-06	0.209	AGAATTCTCTAGAAG
AT3G22830	Traes_5BL_FCB1625F3	1661	1675	+	15.8542	2.8e-06	0.209	TGAACCTTCCAGAAA
AT3G22830	Traes_1AS_5DE9A16CD	1978	1992	-	15.7069	3.12e-06	0.209	TGAATGTTCTGGAAG
AT3G22830	Traes_1AL_EC1C72505	1725	1739	-	15.7069	3.12e-06	0.209	GGAAGCTTCTAGCAA
AT3G22830	Traes_1DS_54B3EABE1	1969	1983	-	15.7069	3.12e-06	0.209	TGAATGTTCTGGAAG
AT3G22830	Traes_5BL_1CF10603C	582	596	-	15.7069	3.12e-06	0.209	GGAACCCTCCAGAAG
AT3G22830	Traes_5DL_8B25591F8	508	522	+	15.7069	3.12e-06	0.209	AGATGTATCTAGAAG
AT3G22830	Traes_4DS_B1A4FC5AD	1848	1862	+	15.5597	3.41e-06	0.221	GGAACCTTCCAGAGC
AT3G22830	TRAES3BF066700040CFD_g	1777	1791	-	15.4124	3.73e-06	0.221	GGAAAGTTCTAGAGC
AT3G22830	Traes_5BL_5391EC4A0	1771	1785	-	15.4124	3.73e-06	0.221	GGAAGGGTCTAGAAC
AT3G22830	Traes_5BL_6F2D345E2	1686	1700	-	15.4124	3.73e-06	0.221	GGAACGTTCTAGACT
AT3G22830	Traes_2DS_914822564	1906	1920	-	15.2651	4.18e-06	0.221	GGAACGTTCCAGATA
AT3G22830	Traes_5BL_1CF10603C	619	633	+	15.2651	4.18e-06	0.221	AGAAGGTTCTTGAAC
AT3G22830	Traes_4BL_9CDB177D0	543	557	+	15.1179	4.62e-06	0.221	AGAAAACTCTAGAAA
AT3G22830	Traes_5AL_EA74144D2	199	213	-	15.1179	4.62e-06	0.221	AGAAAATTGTAGAAG
AT3G22830	Traes_5AL_66D8F6463	812	826	+	15.1179	4.62e-06	0.221	AGAAAACTCTAGAAA
AT3G22830	Traes_5BL_CFDD87D18	284	298	+	15.1179	4.62e-06	0.221	GGAAGCATCCGGAAC
AT3G22830	Traes_5DS_493945B9F	226	240	-	15.1179	4.62e-06	0.221	AGATGGTTCTCGAAC
AT3G22830	Traes_5DL_F24D69A49	423	437	-	15.1179	4.62e-06	0.221	AGAAAATTGTAGAAG
AT3G22830	Traes_1AL_80931BE4C	414	428	+	14.9706	5.04e-06	0.221	AGAACATTCTAGTAC
AT3G22830	Traes_4AL_BDC0356FF	360	374	+	14.9706	5.04e-06	0.221	TGAAAGTTCCAGAAG
AT3G22830	Traes_4BL_C73920853	1731	1745	-	14.9706	5.04e-06	0.221	GGAAGACTCCAGAAA
AT3G22830	Traes_5BL_CBB9D7E7F	1479	1493	+	14.9706	5.04e-06	0.221	AGAACTTACTAGAAC
AT3G22830	Traes_5BL_D53A846BE	1722	1736	-	14.9706	5.04e-06	0.221	GGAACATTCCAGAGC
AT3G22830	Traes_5BL_0A5F46BD9	1206	1220	+	14.6761	6.09e-06	0.262	AGAAACTTCCGGAGG
AT3G22830	Traes_5DL_3A49B7207	1918	1932	+	14.5288	6.69e-06	0.277	TGAAAGTTCTGGAAC
AT3G22830	Traes_5DL_3A49B7207	1973	1987	+	14.5288	6.69e-06	0.277	AGATAGTTCTGGAAC
AT3G22830	Traes_5DS_493945B9F	231	245	+	14.3816	7.26e-06	0.295	AGAACCATCTAGACA
AT3G22830	Traes_4BS_77D1E043F	359	373	+	14.2343	7.9e-06	0.302	CGATGGTTCTAGAGG
AT3G22830	Traes_1AS_BC9714E23	280	294	+	14.087	8.71e-06	0.302	GGATGTATCTAGAAC
AT3G22830	Traes_1AL_3564C0828	772	786	-	14.087	8.71e-06	0.302	AGAAGTTACCAGAAC
AT3G22830	Traes_2DS_E593E738D	1870	1884	+	14.087	8.71e-06	0.302	AGAAGTTTGCAGAAA
AT3G22830	TRAES3BF057900020CFD_g	150	164	-	14.087	8.71e-06	0.302	GGATGTATCTAGAAC
AT3G22830	TRAES3BF032000110CFD_g	359	373	+	14.087	8.71e-06	0.302	GGATGTATCTAGAAC
AT3G22830	Traes_5BL_CBB9D7E7F	1702	1716	-	14.087	8.71e-06	0.302	GGATGTATCTAGAAC
AT3G22830	Traes_5BL_D53A846BE	1727	1741	+	14.087	8.71e-06	0.302	GGAATGTTCCAGATC
AT3G22830	Traes_5DS_79791EF20	609	623	+	14.087	8.71e-06	0.302	GGAAGTTTCTAGCAT
AT3G22830	Traes_3DS_F43FE2C78	1542	1556	+	13.9398	9.55e-06	0.316	TGAAAATTCCAGAAA
AT3G22830	Traes_4BL_CF12F5942	29	43	-	13.9398	9.55e-06	0.316	AGAAGCAACTGGAAG
AT3G22830	Traes_5BL_81921AF19	339	353	-	13.9398	9.55e-06	0.316	AGAAGTTGCTGGAAT
AT3G22830	TRAES3BF045500260CFD_g	1332	1346	+	13.7925	1.03e-05	0.332	AGTAGATTCTGGAAC
AT3G22830	Traes_4AS_F14B28642	981	995	-	13.7925	1.03e-05	0.332	GGAAGCTTCTGCAAG
AT3G22830	Traes_2AL_D3B2C21A7	1904	1918	-	13.6452	1.12e-05	0.332	CGAGGTTTCTAGAAA
AT3G22830	TRAES3BF050100010CFD_g	636	650	-	13.6452	1.12e-05	0.332	TGATGATTCTAGATG
AT3G22830	Traes_4AL_C3FEE3FC8	1965	1979	+	13.6452	1.12e-05	0.332	CGAAGCTCCTAGAAA
AT3G22830	Traes_2BS_B2FA6EBBC	1945	1959	-	13.498	1.23e-05	0.332	GGAATGTTGTGGAAG
AT3G22830	Traes_2DL_F2D3DED15	1741	1755	-	13.498	1.23e-05	0.332	AGAAACTCCTAGAAA
AT3G22830	Traes_2DL_F2D868473	1955	1969	-	13.498	1.23e-05	0.332	GGATGCTTCCAGAGA
AT3G22830	Traes_2DS_914822564	1832	1846	-	13.498	1.23e-05	0.332	GGAATGTTGTGGAAG
AT3G22830	Traes_3DL_598396C96	941	955	-	13.498	1.23e-05	0.332	GGAATATGCTAGAAA
AT3G22830	Traes_4AS_F14B28642	1956	1970	-	13.498	1.23e-05	0.332	GGAATGTGCTAGAAA
AT3G22830	Traes_4AS_4190CCF4C	1359	1373	-	13.498	1.23e-05	0.332	AGAATCCTCCAGAAT
AT3G22830	Traes_4BS_77D1E043F	68	82	+	13.498	1.23e-05	0.332	GGAAGTTTGTGGAAT
AT3G22830	Traes_4BL_2E125A702	297	311	+	13.498	1.23e-05	0.332	GGAAGCTGCTAGAGC
AT3G22830	Traes_4DL_66D0047A7	196	210	+	13.498	1.23e-05	0.332	GGAAGCTGCTAGAGC
AT3G22830	TRAES3BF045500260CFD_g	453	467	-	13.3507	1.35e-05	0.357	AGAAGCCTGTAGAAA
AT3G22830	Traes_4DS_1D6698102	1780	1794	-	13.2035	1.45e-05	0.376	AGAAAATTCTCGAGA
AT3G22830	Traes_6AS_9B4BB70A5	1664	1678	-	13.2035	1.45e-05	0.376	AGTAGGTTCTCGAAG
AT3G22830	Traes_2BS_10A8CAB27	1827	1841	-	13.0562	1.58e-05	0.391	GGAAGATTCCCGAGA
AT3G22830	Traes_2BL_3EC1FF2E5	1234	1248	-	13.0562	1.58e-05	0.391	GGAACGTTGCAGAAA
AT3G22830	Traes_4AL_83DC54FD8	1860	1874	-	13.0562	1.58e-05	0.391	CGAACCTTCTCGAGC
AT3G22830	Traes_4BS_A3D28FB0E	1967	1981	-	13.0562	1.58e-05	0.391	CGAACCTTCTCGAGC
AT3G22830	Traes_4AL_38B1ACFF0	1123	1137	-	12.9089	1.73e-05	0.409	CGAAGATTCCAGCAG
AT3G22830	Traes_4BS_77D1E043F	184	198	-	12.9089	1.73e-05	0.409	AGAAGACTCCAGAGC
AT3G22830	Traes_4DS_1D6698102	1773	1787	+	12.9089	1.73e-05	0.409	AGAATTTTCTCGAGA
AT3G22830	Traes_6AL_CDE19196B	1863	1877	+	12.9089	1.73e-05	0.409	AGGACCTTCCAGAAC
AT3G22830	Traes_1DL_35433F5C5	268	282	-	12.7617	1.88e-05	0.412	GGATGTATCTAGATG
AT3G22830	Traes_2AS_A98A48472	19	33	+	12.7617	1.88e-05	0.412	GGATGTATCTAGATG
AT3G22830	Traes_2BL_7E3CACCB6	735	749	+	12.7617	1.88e-05	0.412	GGATCTTTCTAGAGT
AT3G22830	TRAES3BF057900020CFD_g	128	142	+	12.7617	1.88e-05	0.412	GGATGTATCTAGATG
AT3G22830	TRAES3BF021100050CFD_g	1383	1397	-	12.7617	1.88e-05	0.412	TGAAGCATCGAGAAA
AT3G22830	TRAES3BF032000110CFD_g	381	395	-	12.7617	1.88e-05	0.412	GGATGTATCTAGATG
AT3G22830	Traes_4DS_E39A952AD	1830	1844	+	12.7617	1.88e-05	0.412	GGATGTATCTAGATG
AT3G22830	Traes_2BL_140CB3980	1282	1296	+	12.6144	2.02e-05	0.426	GGAAGATTATGGAAG
AT3G22830	Traes_2DL_025DD4C90	348	362	-	12.6144	2.02e-05	0.426	GGAAGGAGCTGGAAG
AT3G22830	Traes_4DL_B4FCBCF78	1195	1209	+	12.6144	2.02e-05	0.426	GGAAGCTTACAGAAG
AT3G22830	Traes_5BL_59E02504D	1342	1356	-	12.6144	2.02e-05	0.426	AGAAATTTCTAGTAT
AT3G22830	TRAES3BF276900020CFD_g	895	909	+	12.4671	2.2e-05	0.449	CGATGCTTCTAGACT
AT3G22830	Traes_5BL_974F53A4E	886	900	-	12.4671	2.2e-05	0.449	TGAAAATTCTAGAGT
AT3G22830	Traes_5DS_868637524	1057	1071	+	12.4671	2.2e-05	0.449	TGAAGGATCTAGAGC
AT3G22830	Traes_2DL_025DD4C90	148	162	-	12.3199	2.39e-05	0.467	AGATACTTCTAGACT
AT3G22830	Traes_4AL_38B1ACFF0	1925	1939	-	12.3199	2.39e-05	0.467	AGATGTATCTAGACG
AT3G22830	Traes_4BL_9BA734F55	1303	1317	-	12.3199	2.39e-05	0.467	AGAAGTTTCTGCAAA
AT3G22830	Traes_4DS_BB124F81F	37	51	-	12.3199	2.39e-05	0.467	AGGATTTTCTGGAAG
AT3G22830	Traes_5DS_D0C011692	1910	1924	-	12.3199	2.39e-05	0.467	TGATCGATCTAGAAG
AT3G22830	Traes_2BS_DABEABDDC	685	699	-	12.1726	2.58e-05	0.487	AGAAGCTTCGGGCAA
AT3G22830	Traes_2DS_914822564	1901	1915	+	12.1726	2.58e-05	0.487	CGAAATATCTGGAAC
AT3G22830	TRAES3BF032200050CFD_g	720	734	+	12.1726	2.58e-05	0.487	TGAAAGTTGTAGAAG
AT3G22830	Traes_4DL_E5521D4C1	135	149	+	12.1726	2.58e-05	0.487	GGAAGCTTCTGGCCG
AT3G22830	Traes_1BL_C9B36DE76	330	344	+	12.0253	2.78e-05	0.504	CGATCCTTCCCGAAG
AT3G22830	Traes_2AS_D9D9A9ADB	1555	1569	+	12.0253	2.78e-05	0.504	AGAACATTCTAGTTT
AT3G22830	Traes_2BS_E67494A11	1189	1203	+	12.0253	2.78e-05	0.504	AGGAAATTCCAGAAG
AT3G22830	Traes_6AL_CDE19196B	1858	1872	-	12.0253	2.78e-05	0.504	GGAAGGTCCTGGATG
AT3G22830	Traes_2AS_B6BA92570	1316	1330	-	11.8781	3.01e-05	0.504	GGATCGTTGTAGAAA
AT3G22830	Traes_3AL_14A36F545	1146	1160	+	11.8781	3.01e-05	0.504	GGAATATTCTGGCAA
AT3G22830	TRAES3BF077700030CFD_g	492	506	-	11.8781	3.01e-05	0.504	AGAACATGCTAGACA
AT3G22830	Traes_5BS_AE9A54888	1970	1984	-	11.8781	3.01e-05	0.504	GGAAGGTACTGGAGC
AT3G22830	Traes_1AS_BC9714E23	302	316	-	11.7308	3.26e-05	0.504	GGATGTATCTAGATA
AT3G22830	Traes_1AL_480E5DC12	309	323	-	11.7308	3.26e-05	0.504	GGAATCTTCGGGATT
AT3G22830	Traes_1BL_A7A6C5DB1	375	389	-	11.7308	3.26e-05	0.504	AGAAGGTTCTGGGGG
AT3G22830	Traes_2BS_579E495F9	1040	1054	+	11.7308	3.26e-05	0.504	AGTACCTTCGAGAAA
AT3G22830	Traes_2BL_FDF5ED8FA	521	535	-	11.7308	3.26e-05	0.504	GGAGCATTCCGGAAC
AT3G22830	TRAES3BF050100010CFD_g	1756	1770	-	11.7308	3.26e-05	0.504	AGAACATTCTAGTGT
AT3G22830	TRAES3BF142500010CFD_g	1254	1268	-	11.7308	3.26e-05	0.504	TGAAATCTCTAGAAA
AT3G22830	TRAES3BF032000110CFD_g	198	212	-	11.7308	3.26e-05	0.504	TGAAATCTCTAGAAA
AT3G22830	Traes_4AS_8E594F267	1595	1609	-	11.7308	3.26e-05	0.504	GGATGTATCTAGATA
AT3G22830	Traes_4AS_CE4C6A8A2	549	563	+	11.7308	3.26e-05	0.504	TGAAATCTCTAGAAA
AT3G22830	Traes_4AL_31E568671	238	252	-	11.7308	3.26e-05	0.504	CGATCTTTCTCGAAC
AT3G22830	Traes_4DL_A8AE227C0	1631	1645	-	11.7308	3.26e-05	0.504	GGATGTATCTAGATA
AT3G22830	Traes_5BL_DD24330B6	1460	1474	-	11.7308	3.26e-05	0.504	TGAAATCTCTAGAAA
AT3G22830	Traes_5BL_C51074C3D	1531	1545	+	11.7308	3.26e-05	0.504	GGATGTATCTAGACG
AT3G22830	Traes_5BL_8BEF09C2C	886	900	-	11.7308	3.26e-05	0.504	TGAAATCTCTAGAAA
AT3G22830	Traes_5BL_B8AB7C000	1883	1897	+	11.7308	3.26e-05	0.504	TGAAATCTCTAGAAA
AT3G22830	Traes_5BL_974F53A4E	881	895	+	11.7308	3.26e-05	0.504	TGAATACTCTAGAAT
AT3G22830	Traes_1BL_1314058E4	1256	1270	+	11.5836	3.51e-05	0.509	AGAACTATCCAGACA
AT3G22830	Traes_2DL_E130D1E89	1625	1639	+	11.5836	3.51e-05	0.509	AGTTGTTTCTAGAAC
AT3G22830	Traes_3AS_E61ACD8BF	502	516	-	11.5836	3.51e-05	0.509	AGACCTTTCCAGAAA
AT3G22830	TRAES3BF156400110CFD_g	519	533	-	11.5836	3.51e-05	0.509	AGATACATCGAGAAG
AT3G22830	TRAES3BF021100050CFD_g	1838	1852	+	11.5836	3.51e-05	0.509	AGAAGAAACGAGAAG
AT3G22830	TRAES3BF032200050CFD_g	1065	1079	+	11.5836	3.51e-05	0.509	TGAATCTTCAAGAAC
AT3G22830	Traes_4AL_0698C0D39	728	742	+	11.5836	3.51e-05	0.509	TGAAAATTCCAGATA
AT3G22830	Traes_4DS_E39A952AD	109	123	-	11.5836	3.51e-05	0.509	AGAAGAGTCTCGAGG
AT3G22830	Traes_5BL_59E02504D	1296	1310	-	11.5836	3.51e-05	0.509	AGATGTTCCTGGAAG
AT3G22830	Traes_1AL_8A3703A44	356	370	-	11.4363	3.76e-05	0.522	AGAACATTCTAGCCA
AT3G22830	Traes_1BL_7A0E99B19	591	605	-	11.4363	3.76e-05	0.522	GGAACGATCTCGATA
AT3G22830	Traes_1DS_812AFD33F	1003	1017	-	11.4363	3.76e-05	0.522	AGACCCTTCGAGAAA
AT3G22830	Traes_2BL_3EC1FF2E5	953	967	-	11.4363	3.76e-05	0.522	AGAAGGCTCCAGCAG
AT3G22830	Traes_4AS_D13EBCE43	1454	1468	-	11.4363	3.76e-05	0.522	AGAAGGTACAAGAAA
AT3G22830	Traes_4DS_9C5CECE46	1229	1243	+	11.4363	3.76e-05	0.522	AGAAGCTTCACGATC
AT3G22830	Traes_6AL_A1A99719B	20	34	+	11.4363	3.76e-05	0.522	AGATCTTTGTAGAAT
AT3G22830	Traes_1AS_5DE9A16CD	1983	1997	+	11.289	4.07e-05	0.528	AGAACATTCAGGAGC
AT3G22830	Traes_1AL_8446A8622	1739	1753	-	11.289	4.07e-05	0.528	CGGAACTTCTAGAAA
AT3G22830	Traes_1DS_54B3EABE1	1974	1988	+	11.289	4.07e-05	0.528	AGAACATTCAGGAGC
AT3G22830	Traes_2AS_A3953C85E	1508	1522	+	11.289	4.07e-05	0.528	GGAACAATCTAGGAG
AT3G22830	Traes_2BL_137976704	1095	1109	-	11.289	4.07e-05	0.528	GGAAGGTTCCTGAGG
AT3G22830	TRAES3BF104600070CFD_g	1543	1557	+	11.289	4.07e-05	0.528	CGAAGCCACTAGAAA
AT3G22830	Traes_3DS_29943C262	166	180	+	11.289	4.07e-05	0.528	GGATTTTTCCCGAAG
AT3G22830	Traes_4AS_F14B28642	1863	1877	+	11.289	4.07e-05	0.528	AGAATCCACTAGAAA
AT3G22830	Traes_4AL_FCF129CB0	1167	1181	-	11.289	4.07e-05	0.528	AGAATAAGCTAGAAA
AT3G22830	Traes_4BL_0726DD6EC	1495	1509	+	11.289	4.07e-05	0.528	AGATGTATCTAGACA
AT3G22830	Traes_1AL_5830C381D	1686	1700	-	11.1418	4.4e-05	0.528	GGAGTCTTCTAGATT
AT3G22830	Traes_1BL_3CC1AD292	1720	1734	-	11.1418	4.4e-05	0.528	GGAATCATCAAGAAC
AT3G22830	Traes_2AS_A98A48472	509	523	+	11.1418	4.4e-05	0.528	TGAACATTCGAGATT
AT3G22830	Traes_2DS_B0068A919	278	292	+	11.1418	4.4e-05	0.528	GGAAGTTTCCAGGAT
AT3G22830	Traes_2DL_025DD4C90	153	167	+	11.1418	4.4e-05	0.528	AGAAGTATCTAGCTG
AT3G22830	Traes_4AS_F14B28642	1826	1840	+	11.1418	4.4e-05	0.528	AGAAAGAACTGGAAG
AT3G22830	Traes_4BS_4BCA03A6C	504	518	+	11.1418	4.4e-05	0.528	GGAAAATTCTACAAA
AT3G22830	Traes_4BL_B11961C94	58	72	+	11.1418	4.4e-05	0.528	TGAACATTGTAGATG
AT3G22830	Traes_4DS_A8B6C23C4	178	192	+	11.1418	4.4e-05	0.528	GGAAAGTTCTACAAA
AT3G22830	Traes_5BS_09003FAF3	786	800	+	11.1418	4.4e-05	0.528	CGAAGATTCAGGAGG
AT3G22830	Traes_5BL_B8AB7C000	1300	1314	+	11.1418	4.4e-05	0.528	AGAAAATGCTCGAAC
AT3G22830	Traes_5DL_CAA2E6646	1316	1330	+	11.1418	4.4e-05	0.528	AGAATATTGGGGAAG
AT3G22830	Traes_5DL_3A49B7207	1913	1927	-	11.1418	4.4e-05	0.528	AGAACTTTCAGGACG
AT3G22830	Traes_6AL_CDE19196B	1019	1033	+	11.1418	4.4e-05	0.528	AGATATATCTAGATG
AT3G22830	Traes_1BL_04EBF6A19	577	591	+	10.9945	4.72e-05	0.549	AGTAGCATCCAGAAA
AT3G22830	Traes_2AL_2EFFD7933	1279	1293	+	10.9945	4.72e-05	0.549	GGATGGCTCTCGAAC
AT3G22830	Traes_2DS_69BC40060	1667	1681	+	10.9945	4.72e-05	0.549	AGAAGGTGCTCGATC
AT3G22830	Traes_4AS_F14B28642	1873	1887	+	10.9945	4.72e-05	0.549	AGAAAATACCAGATG
AT3G22830	Traes_4DL_253F18B56	361	375	+	10.9945	4.72e-05	0.549	AGAAAATACCAGATG
AT3G22830	Traes_6AS_4C413AC53	370	384	+	10.9945	4.72e-05	0.549	CGACCATTCCAGAAG
AT3G22830	Traes_2BL_7141904F2	172	186	-	10.8472	5.06e-05	0.555	ACAACATTCTAGAAA
AT3G22830	Traes_4AS_8BA1E69CA	1925	1939	-	10.8472	5.06e-05	0.555	CGATAATTCTCGAAC
AT3G22830	Traes_4BS_F7359FA2E	309	323	+	10.8472	5.06e-05	0.555	GGATATGTCTAGAAG
AT3G22830	Traes_4BL_E73DF7876	1798	1812	+	10.8472	5.06e-05	0.555	CGAGTCATCTAGAAG
AT3G22830	Traes_4DS_1D6698102	510	524	+	10.8472	5.06e-05	0.555	AGAACGTTGTTGAAG
AT3G22830	Traes_4DL_8C706AC68	1971	1985	-	10.8472	5.06e-05	0.555	CGATAATTCTCGAAC
AT3G22830	Traes_4DS_A8B6C23C4	183	197	-	10.8472	5.06e-05	0.555	TGAATTTTGTAGAAC
AT3G22830	Traes_5BS_CD20C307C	679	693	-	10.8472	5.06e-05	0.555	GGATCATTCCGGAGC
AT3G22830	Traes_5BS_CD20C307C	684	698	+	10.8472	5.06e-05	0.555	GGAATGATCCGGAGG
AT3G22830	Traes_5BS_CD20C307C	769	783	+	10.8472	5.06e-05	0.555	GGAAGCCACCGGAAG
AT3G22830	Traes_5DL_1B21D9A26	1381	1395	-	10.8472	5.06e-05	0.555	AGAATCATCTAGCAT
AT3G22830	Traes_1AS_F64BAC19D	164	178	-	10.7	5.46e-05	0.561	TGAATAATCTAGATA
AT3G22830	Traes_1BL_124053782	1496	1510	-	10.7	5.46e-05	0.561	AGATTAATCCAGAAT
AT3G22830	Traes_1BL_04EBF6A19	1794	1808	+	10.7	5.46e-05	0.561	AGAATGTACCCGAAG
AT3G22830	Traes_2BS_D89C56A09	219	233	+	10.7	5.46e-05	0.561	GTAAACTTCTAGAAA
AT3G22830	TRAES3BF012100010CFD_g	487	501	+	10.7	5.46e-05	0.561	AGAAATTGCTCGAAA
AT3G22830	TRAES3BF117700020CFD_g	356	370	-	10.7	5.46e-05	0.561	AGAACATTCTGGCTT
AT3G22830	Traes_4BL_905432683	1678	1692	+	10.7	5.46e-05	0.561	AGAAACTGCTGGAGC
AT3G22830	Traes_4DL_D938DE72D	1731	1745	+	10.7	5.46e-05	0.561	AGATCAATCCCGAAG
AT3G22830	Traes_4DL_3DD859576	526	540	-	10.7	5.46e-05	0.561	GGATGTATCTAGACA
AT3G22830	Traes_5AL_66D8F6463	1837	1851	-	10.7	5.46e-05	0.561	GGGAGATGCTAGAAG
AT3G22830	Traes_5BS_AE9A54888	1040	1054	+	10.7	5.46e-05	0.561	AGATGTATCTAGACT
AT3G22830	Traes_5BL_79C61420F	1411	1425	+	10.7	5.46e-05	0.561	AGAAGCTACCCGAGG
AT3G22830	Traes_6AS_8FFD6CC72	1966	1980	-	10.7	5.46e-05	0.561	AGGAGCTGCTGGAAG
AT3G22830	Traes_1AL_3564C0828	397	411	-	10.5527	5.89e-05	0.583	TGAAATCTCTGGAAA
AT3G22830	Traes_2AS_A3953C85E	837	851	+	10.5527	5.89e-05	0.583	AGATCCCTCGAGAAT
AT3G22830	Traes_2BS_D8EC76A3B	1152	1166	-	10.5527	5.89e-05	0.583	GGATCGATCCAGATG
AT3G22830	Traes_2BL_52EB2A092	48	62	+	10.5527	5.89e-05	0.583	TGGATTTTCTAGAAG
AT3G22830	Traes_2DL_E130D1E89	170	184	+	10.5527	5.89e-05	0.583	GGAACCATCAGGAAT
AT3G22830	TRAES3BF036000100CFD_g	1402	1416	+	10.5527	5.89e-05	0.583	AGATGATTCTAGTTA
AT3G22830	Traes_4BL_9CDB177D0	1816	1830	+	10.5527	5.89e-05	0.583	ACAAGCTTCCAGAAA
AT3G22830	Traes_5DL_764044DAB	1775	1789	+	10.5527	5.89e-05	0.583	AGATGCTTCTAGGGG
AT3G22830	Traes_1BL_5D8D6B865	1050	1064	+	10.4054	6.31e-05	0.602	AGAGGCTTCTGGCAA
AT3G22830	Traes_2AL_F27B50401	244	258	-	10.4054	6.31e-05	0.602	AGAAAGCTGTGGAAG
AT3G22830	Traes_2BL_490540C70	1765	1779	-	10.4054	6.31e-05	0.602	GGAATCATCTAGTAT
AT3G22830	Traes_2DL_B98FDF67A1	1675	1689	-	10.4054	6.31e-05	0.602	AGTAACTTCGAGAAC
AT3G22830	Traes_3DS_81565F023	1622	1636	-	10.4054	6.31e-05	0.602	AGACCTTTCTAGATT
AT3G22830	Traes_4AS_8E594F267	1881	1895	-	10.4054	6.31e-05	0.602	GGATGCATCCAGATT
AT3G22830	Traes_4BL_379252EE1	1117	1131	-	10.4054	6.31e-05	0.602	CGATTGTTCCAGAGG
AT3G22830	Traes_5BS_CD20C307C	774	788	-	10.4054	6.31e-05	0.602	GGAACCTTCCGGTGG
AT3G22830	Traes_1AL_480E5DC12	1054	1068	+	10.2582	6.75e-05	0.617	AGAAATATCCAGACA
AT3G22830	Traes_1DS_C91B806B6	1019	1033	+	10.2582	6.75e-05	0.617	GGACCATTCCGGAAC
AT3G22830	Traes_2AL_56247C7D9	802	816	-	10.2582	6.75e-05	0.617	CGAATGTGCCAGAAA
AT3G22830	Traes_2DS_074C825C9	602	616	-	10.2582	6.75e-05	0.617	AGATTTATCTAGATA
AT3G22830	Traes_3DS_29943C262	477	491	-	10.2582	6.75e-05	0.617	AGAAGCCTCTAGTGA
AT3G22830	Traes_4BS_01676C7E0	749	763	-	10.2582	6.75e-05	0.617	TGGAGGATCTAGAAG
AT3G22830	Traes_4BL_9646AA936	905	919	-	10.2582	6.75e-05	0.617	GGAAGGCACCGGAAG
AT3G22830	Traes_4DS_9C5CECE46	116	130	-	10.2582	6.75e-05	0.617	GGATTTTTCCCGAAA
AT3G22830	Traes_5AL_14339BC71	1642	1656	-	10.2582	6.75e-05	0.617	GGAATTTTATAGAAA
AT3G22830	Traes_5BL_5391EC4A0	1187	1201	+	10.2582	6.75e-05	0.617	AGAACGTTCTAGGCC
AT3G22830	Traes_1DS_C91B806B6	244	258	+	10.1109	7.27e-05	0.627	GGATCGTTGCAGAAA
AT3G22830	Traes_2AL_D3B2C21A7	1958	1972	-	10.1109	7.27e-05	0.627	AGAAGCATCCAGCGG
AT3G22830	Traes_2BL_D11F64BB4	362	376	+	10.1109	7.27e-05	0.627	AGAGCCTTGTGGAAC
AT3G22830	Traes_2BL_E366A5226	1448	1462	-	10.1109	7.27e-05	0.627	CGATCAGTCTAGAAA
AT3G22830	Traes_2BL_0D4EA8B58	1475	1489	-	10.1109	7.27e-05	0.627	GGATGTATCTAGACT
AT3G22830	Traes_2BL_367A678DF	50	64	-	10.1109	7.27e-05	0.627	GGAATCTTCGCGATT
AT3G22830	Traes_2DL_488816050	982	996	+	10.1109	7.27e-05	0.627	AGATGTATCCCGAAA
AT3G22830	TRAES3BF066700100CFD_g	1934	1948	-	10.1109	7.27e-05	0.627	TGAATCTTGTGGAAT
AT3G22830	TRAES3BF050100010CFD_g	1766	1780	-	10.1109	7.27e-05	0.627	AGAATGTCCGAGAAC
AT3G22830	Traes_3DS_B88C2F1AC	639	653	+	10.1109	7.27e-05	0.627	AGAAGGTTGCCGAGG
AT3G22830	Traes_4DL_B02CEAC2D	1454	1468	-	10.1109	7.27e-05	0.627	TGGTGATTCTAGAAG
AT3G22830	Traes_5BS_09003FAF3	807	821	+	10.1109	7.27e-05	0.627	GGAAGGATGTCGAAC
AT3G22830	Traes_5DL_834E4B05E	46	60	+	10.1109	7.27e-05	0.627	AGAAGGCTCAAGACG
AT3G22830	Traes_5DL_90003DAC7	1852	1866	+	10.1109	7.27e-05	0.627	GGTTGATTCTAGATG
AT3G22830	Traes_2DS_E593E738D	1600	1614	+	9.96366	7.8e-05	0.648	CGAAGCTTGAAGAAA
AT3G22830	Traes_2DL_31EED5C94	947	961	+	9.96366	7.8e-05	0.648	GGATATTTGTGGAAG
AT3G22830	Traes_4AS_8BA1E69CA	1930	1944	+	9.96366	7.8e-05	0.648	AGAATTATCGAGAGA
AT3G22830	Traes_4AL_72C3E1EAD	411	425	+	9.96366	7.8e-05	0.648	AGAGAAATCTGGAAC
AT3G22830	Traes_4AL_38B1ACFF0	1118	1132	+	9.96366	7.8e-05	0.648	AGATTCTGCTGGAAT
AT3G22830	Traes_4DL_8C706AC68	1976	1990	+	9.96366	7.8e-05	0.648	AGAATTATCGAGAGA
AT3G22830	Traes_5BL_DD24330B6	613	627	+	9.96366	7.8e-05	0.648	AGGAGGGTCTGGAAG
AT3G22830	Traes_5BL_09C5A4790	1866	1880	+	9.96366	7.8e-05	0.648	GGAAACTTGCAGATC
AT3G22830	Traes_5BL_6F2D345E2	1691	1705	+	9.96366	7.8e-05	0.648	AGAACGTTCCAGTGT
AT3G22830	Traes_5DL_27BC2D8FE	1867	1881	-	9.96366	7.8e-05	0.648	GGAAAGCTGTAGAAA
AT3G22830	Traes_1AL_80931BE4C	1698	1712	-	9.8164	8.34e-05	0.664	GGAAGGCTCCCGACG
AT3G22830	Traes_1AL_8A3703A44	361	375	+	9.8164	8.34e-05	0.664	AGAATGTTCTTGACC
AT3G22830	Traes_1AL_480E5DC12	304	318	+	9.8164	8.34e-05	0.664	AGAGGAATCCCGAAG
AT3G22830	Traes_1BL_0FC91FDA0	348	362	+	9.8164	8.34e-05	0.664	GGATGCATCTAGGAG
AT3G22830	Traes_2AL_D3B2C21A7	1953	1967	+	9.8164	8.34e-05	0.664	AGAACCCGCTGGATG
AT3G22830	Traes_3AS_513ECA560	469	483	-	9.8164	8.34e-05	0.664	AGAAGCAGCCAGATC
AT3G22830	TRAES3BF142500010CFD_g	758	772	+	9.8164	8.34e-05	0.664	GGAAACCTCTGGCAG
AT3G22830	TRAES3BF142500010CFD_g	868	882	-	9.8164	8.34e-05	0.664	AGAAGCCTCGCGATC
AT3G22830	Traes_4BL_5AF8E2257	1510	1524	+	9.8164	8.34e-05	0.664	TGATGGTACTAGAAT
AT3G22830	Traes_4DL_E5521D4C1	1591	1605	-	9.8164	8.34e-05	0.664	AGAAGATGCTGGCAA
AT3G22830	Traes_5BL_CBB9D7E7F	984	998	-	9.8164	8.34e-05	0.664	GGAAGGTTCTGCATC
AT3G22830	Traes_1BL_233A2D537	27	41	-	9.66913	8.9e-05	0.684	AGAAGAGTGCAGAAC
AT3G22830	Traes_2AS_D719EF149	45	59	+	9.66913	8.9e-05	0.684	GGATGCTCCTGGATG
AT3G22830	Traes_2DS_3663CF5CF	1019	1033	-	9.66913	8.9e-05	0.684	TGAATGTTGTAGAGG
AT3G22830	TRAES3BF050100010CFD_g	1761	1775	+	9.66913	8.9e-05	0.684	AGAATGTTCTCGGAC
AT3G22830	TRAES3BF090300180CFD_g	492	506	+	9.66913	8.9e-05	0.684	GGAATCTTGTTGAAG
AT3G22830	Traes_4AS_F14B28642	1961	1975	+	9.66913	8.9e-05	0.684	AGCACATTCCAGAAT
AT3G22830	Traes_4AL_C3FEE3FC8	1895	1909	+	9.66913	8.9e-05	0.684	AGATATTTCGAGAGC
AT3G22830	Traes_4DL_F6F93D1DF	176	190	+	9.66913	8.9e-05	0.684	GGATCCAACTAGAAA
AT3G22830	Traes_4DL_F6EE422FA	1205	1219	-	9.66913	8.9e-05	0.684	AGAACATGCTAGTAT
AT3G22830	Traes_6AS_C3D2D9A2E	748	762	+	9.66913	8.9e-05	0.684	TGAAGATGCCCGAAG
AT3G22830	Traes_1BL_C9B36DE76	284	298	+	9.52187	9.56e-05	0.711	AGATTCTTCTTGATG
AT3G22830	Traes_2BS_69FCDE397	1624	1638	-	9.52187	9.56e-05	0.711	AGAGCATTGTGGAAA
AT3G22830	Traes_2DS_AE518BCD2	1186	1200	-	9.52187	9.56e-05	0.711	AGAAGTCTCCTGAAA
AT3G22830	Traes_2DS_1833BCFE3	426	440	-	9.52187	9.56e-05	0.711	GAAAGGTTCTAGATG
AT3G22830	Traes_3AL_E01D0B52D	1160	1174	+	9.52187	9.56e-05	0.711	AGAAGCTCCCCGAGG
AT3G22830	TRAES3BF008800180CFD_g	64	78	+	9.52187	9.56e-05	0.711	GGAACTTTCAGGACA
AT3G22830	Traes_4DL_253F18B56	1868	1882	-	9.52187	9.56e-05	0.711	GGAAAATACTAGTAG
AT3G22830	Traes_4DL_F6EE422FA	337	351	-	9.52187	9.56e-05	0.711	AGCACCTTCCAGATG
AT3G22830	Traes_5DL_50BA21161	1162	1176	+	9.52187	9.56e-05	0.711	AGAATTTGCTGGATT
Notes: 1. The binding motif of Traes_1AL_A4B5C1474, Traes_4AS_52EB860E7, TRAES3BF002300100CFD_g and Traes_5DL_6EB179C88 corresponding to Arabidopsis thaliana HSFA6B (TF ID: AT3G22830.1). 2. There were 305 motif occurences with a p-value less than 0.0001. 3. The p-value of a motif occurrence is defined as the probability of a random sequence of the same length as the motif matching that position o…

## Sheet: AT4G11660.1 motif target genes
Supplementary Table S5 AT4G11660.1 high-score motif occurences information
#pattern name	sequence name	start	stop	strand	score	p-value	q-value	matched sequence
AT4G11660	Traes_5BL_1CF10603C	615	628	+	21.782	3.23e-08	0.0405	TTCTAGAAGGTTCT
AT4G11660	Traes_1AL_5830C381D	1756	1769	+	20.8997	6.88e-08	0.0405	TTCTAGAATCTTCC
AT4G11660	Traes_2DL_F2D868473	1721	1734	+	20.6056	9.41e-08	0.0405	TTCTAGAAGGTTCC
AT4G11660	Traes_2DL_F2D868473	1715	1728	-	20.6056	9.41e-08	0.0405	TTCTAGAAGGTTCC
AT4G11660	Traes_5BL_1CF10603C	609	622	-	20.6056	9.41e-08	0.0405	TTCTAGAAGGTTCC
AT4G11660	TRAES3BF057900020CFD_g	1704	1717	+	19.5763	2.17e-07	0.0619	TTCTGGAAGCTTCC
AT4G11660	TRAES3BF002300100CFD_g	1783	1796	+	19.4293	2.3e-07	0.0619	TTCCAGAACCTTCC
AT4G11660	Traes_5DL_6EB179C88	1977	1990	+	19.4293	2.3e-07	0.0619	TTCCAGAACCTTCC
AT4G11660	Traes_2AL_D3B2C21A7	1943	1956	-	18.2529	5.34e-07	0.115	TTCTGGAAGGTTCC
AT4G11660	Traes_2BL_137976704	1100	1113	-	18.2529	5.34e-07	0.115	TTCTGGAAGGTTCC
AT4G11660	TRAES3BF066700100CFD_g	1782	1795	+	17.6648	8.08e-07	0.158	CTCTAGAAGTTTCT
AT4G11660	Traes_5BL_5391EC4A0	1762	1775	+	17.5177	8.83e-07	0.158	CTCTAGAACGTTCT
AT4G11660	Traes_2DS_E593E738D	1840	1853	-	17.2236	1.06e-06	0.17	TTCTAGTACCTTCT
AT4G11660	TRAES3BF066700090CFD_g	1773	1786	+	16.9295	1.26e-06	0.17	CTCTAGAACTTTCT
AT4G11660	TRAES3BF066700120CFD_g	1773	1786	+	16.9295	1.26e-06	0.17	CTCTAGAACTTTCT
AT4G11660	Traes_4DS_4519149881	1976	1989	+	16.9295	1.26e-06	0.17	CTCTAGAACTTTCT
AT4G11660	Traes_5BL_0A5F46BD9	249	262	+	16.3414	1.86e-06	0.212	TTCTAGACACTTCT
AT4G11660	Traes_5BL_D53A846BE	1733	1746	+	16.3414	1.86e-06	0.212	TTCCAGATCCTTCC
AT4G11660	Traes_5BL_5391EC4A0	1766	1779	-	16.1943	2.01e-06	0.212	GTCTAGAACGTTCT
AT4G11660	Traes_5DL_834E4B05E	1894	1907	+	16.0473	2.19e-06	0.212	GTCTAGAATCTTCC
AT4G11660	Traes_2DS_914822564	1911	1924	-	15.7532	2.56e-06	0.212	TTCCGGAACGTTCC
AT4G11660	TRAES3BF066700040CFD_g	1778	1791	+	15.7532	2.56e-06	0.212	CTCTAGAACTTTCC
AT4G11660	TRAES3BF066700050CFD_g	1796	1809	+	15.7532	2.56e-06	0.212	CTCCAGAACGTTCT
AT4G11660	TRAES3BF066700080CFD_g	1780	1793	+	15.6061	2.76e-06	0.212	GTCTAGAACTTTCT
AT4G11660	Traes_4BL_9CDB177D0	543	556	-	15.6061	2.76e-06	0.212	TTCTAGAGTTTTCT
AT4G11660	Traes_5AL_66D8F6463	812	825	-	15.6061	2.76e-06	0.212	TTCTAGAGTTTTCT
AT4G11660	Traes_5BL_CBB9D7E7F	1479	1492	-	15.6061	2.76e-06	0.212	TTCTAGTAAGTTCT
AT4G11660	Traes_5BL_FCB1625F3	1661	1674	-	15.6061	2.76e-06	0.212	TTCTGGAAGGTTCA
AT4G11660	Traes_5BL_5391EC4A0	1772	1785	+	15.4591	3.01e-06	0.224	TTCTAGACCCTTCC
AT4G11660	Traes_4AS_935B7CF40	1794	1807	-	15.3121	3.23e-06	0.225	TTCTAGAGAATTCT
AT4G11660	Traes_5BL_1CF10603C	577	590	-	15.3121	3.23e-06	0.225	CTCCAGAAGGTTCC
AT4G11660	Traes_5BL_6F2D345E2	1687	1700	+	15.018	3.79e-06	0.252	GTCTAGAACGTTCC
AT4G11660	Traes_5DL_8B25591F8	508	521	-	14.8709	4.14e-06	0.252	TTCTAGATACATCT
AT4G11660	Traes_5DL_3A49B7207	1918	1931	-	14.8709	4.14e-06	0.252	TTCCAGAACTTTCA
AT4G11660	Traes_4BL_AC29E521A	1112	1125	+	14.7239	4.41e-06	0.252	TTCCGGATGCTTCC
AT4G11660	Traes_4DS_B1A4FC5AD	1848	1861	-	14.7239	4.41e-06	0.252	CTCTGGAAGGTTCC
AT4G11660	Traes_5BL_CFDD87D18	284	297	-	14.7239	4.41e-06	0.252	TTCCGGATGCTTCC
AT4G11660	Traes_1AS_5DE9A16CD	1979	1992	+	14.5768	4.79e-06	0.252	TTCCAGAACATTCA
AT4G11660	Traes_1AL_3564C0828	773	786	+	14.5768	4.79e-06	0.252	TTCTGGTAACTTCT
AT4G11660	Traes_1DS_54B3EABE1	1970	1983	+	14.5768	4.79e-06	0.252	TTCCAGAACATTCA
AT4G11660	Traes_5DL_3A49B7207	1973	1986	-	14.5768	4.79e-06	0.252	TTCCAGAACTATCT
AT4G11660	Traes_2DS_914822564	1907	1920	+	14.4298	5.18e-06	0.259	ATCTGGAACGTTCC
AT4G11660	TRAES3BF045500260CFD_g	1332	1345	-	14.4298	5.18e-06	0.259	TTCCAGAATCTACT
AT4G11660	Traes_4AL_BDC0356FF	360	373	-	14.2828	5.56e-06	0.272	TTCTGGAACTTTCA
AT4G11660	Traes_2AL_D3B2C21A7	1905	1918	+	14.1357	6.04e-06	0.276	TTCTAGAAACCTCG
AT4G11660	Traes_1AL_EC1C72505	1726	1739	+	13.9887	6.46e-06	0.276	TGCTAGAAGCTTCC
AT4G11660	Traes_3DS_F43FE2C78	1542	1555	-	13.9887	6.46e-06	0.276	TTCTGGAATTTTCA
AT4G11660	Traes_4AS_4190CCF4C	1360	1373	+	13.9887	6.46e-06	0.276	TTCTGGAGGATTCT
AT4G11660	Traes_4BL_C73920853	1732	1745	+	13.9887	6.46e-06	0.276	TTCTGGAGTCTTCC
AT4G11660	Traes_1AL_80931BE4C	414	427	-	13.8416	6.93e-06	0.276	TACTAGAATGTTCT
AT4G11660	Traes_5DS_493945B9F	227	240	+	13.8416	6.93e-06	0.276	TTCGAGAACCATCT
AT4G11660	Traes_5DS_493945B9F	231	244	-	13.8416	6.93e-06	0.276	GTCTAGATGGTTCT
AT4G11660	Traes_1AS_BC9714E23	280	293	-	13.6946	7.44e-06	0.276	TTCTAGATACATCC
AT4G11660	TRAES3BF057900020CFD_g	151	164	+	13.6946	7.44e-06	0.276	TTCTAGATACATCC
AT4G11660	TRAES3BF032000110CFD_g	359	372	-	13.6946	7.44e-06	0.276	TTCTAGATACATCC
AT4G11660	Traes_5BL_CBB9D7E7F	1703	1716	+	13.6946	7.44e-06	0.276	TTCTAGATACATCC
AT4G11660	Traes_5BL_D53A846BE	1723	1736	+	13.6946	7.44e-06	0.276	CTCTGGAATGTTCC
AT4G11660	Traes_5BL_1CF10603C	583	596	+	13.6946	7.44e-06	0.276	TTCTGGAGGGTTCC
AT4G11660	Traes_5BL_0A5F46BD9	1206	1219	-	13.5475	7.95e-06	0.281	CTCCGGAAGTTTCT
AT4G11660	Traes_5BL_D53A846BE	1727	1740	-	13.5475	7.95e-06	0.281	ATCTGGAACATTCC
AT4G11660	Traes_5BL_1CF10603C	619	632	-	13.5475	7.95e-06	0.281	TTCAAGAACCTTCT
AT4G11660	Traes_4DL_B02CEAC2D	54	67	-	13.4005	8.57e-06	0.298	TTCTAGAAGATTTT
AT4G11660	Traes_5BL_59E02504D	1343	1356	+	13.2535	9.25e-06	0.316	TACTAGAAATTTCT
AT4G11660	Traes_4BL_CF12F5942	30	43	+	13.1064	1e-05	0.337	TTCCAGTTGCTTCT
AT4G11660	Traes_2DS_B0068A919	278	291	-	12.9594	1.07e-05	0.343	TCCTGGAAACTTCC
AT4G11660	Traes_5BL_81921AF19	340	353	+	12.9594	1.07e-05	0.343	TTCCAGCAACTTCT
AT4G11660	Traes_5DS_79791EF20	609	622	-	12.9594	1.07e-05	0.343	TGCTAGAAACTTCC
AT4G11660	Traes_5BL_974F53A4E	887	900	+	12.8123	1.14e-05	0.362	CTCTAGAATTTTCA
AT4G11660	Traes_5AL_EA74144D2	200	213	+	12.5182	1.31e-05	0.397	TTCTACAATTTTCT
AT4G11660	Traes_5DL_F24D69A49	424	437	+	12.5182	1.31e-05	0.397	TTCTACAATTTTCT
AT4G11660	Traes_6AL_CDE19196B	1863	1876	-	12.5182	1.31e-05	0.397	TTCTGGAAGGTCCT
AT4G11660	Traes_1AL_5830C381D	1687	1700	+	12.2241	1.5e-05	0.434	ATCTAGAAGACTCC
AT4G11660	Traes_2DL_025DD4C90	149	162	+	12.2241	1.5e-05	0.434	GTCTAGAAGTATCT
AT4G11660	Traes_4DS_1D6698102	1781	1794	+	12.2241	1.5e-05	0.434	CTCGAGAATTTTCT
AT4G11660	Traes_2DS_E593E738D	1870	1883	-	12.0771	1.61e-05	0.434	TTCTGCAAACTTCT
AT4G11660	Traes_2DL_E130D1E89	1625	1638	-	12.0771	1.61e-05	0.434	TTCTAGAAACAACT
AT4G11660	TRAES3BF021100050CFD_g	1384	1397	+	12.0771	1.61e-05	0.434	TTCTCGATGCTTCA
AT4G11660	Traes_6AS_9B4BB70A5	1665	1678	+	12.0771	1.61e-05	0.434	TTCGAGAACCTACT
AT4G11660	Traes_2BL_7E3CACCB6	735	748	-	11.9301	1.72e-05	0.434	CTCTAGAAAGATCC
AT4G11660	Traes_2DL_F2D868473	1956	1969	+	11.9301	1.72e-05	0.434	CTCTGGAAGCATCC
AT4G11660	Traes_4DS_1D6698102	1773	1786	-	11.9301	1.72e-05	0.434	CTCGAGAAAATTCT
AT4G11660	Traes_5DS_868637524	1057	1070	-	11.9301	1.72e-05	0.434	CTCTAGATCCTTCA
AT4G11660	Traes_1BL_04EBF6A19	577	590	-	11.783	1.84e-05	0.434	TTCTGGATGCTACT
AT4G11660	Traes_2BS_579E495F9	1040	1053	-	11.783	1.84e-05	0.434	TTCTCGAAGGTACT
AT4G11660	Traes_2DS_914822564	1901	1914	-	11.783	1.84e-05	0.434	TTCCAGATATTTCG
AT4G11660	TRAES3BF142500010CFD_g	1255	1268	+	11.783	1.84e-05	0.434	TTCTAGAGATTTCA
AT4G11660	TRAES3BF032000110CFD_g	199	212	+	11.783	1.84e-05	0.434	TTCTAGAGATTTCA
AT4G11660	Traes_4AS_CE4C6A8A2	549	562	-	11.783	1.84e-05	0.434	TTCTAGAGATTTCA
AT4G11660	Traes_5BL_DD24330B6	1461	1474	+	11.783	1.84e-05	0.434	TTCTAGAGATTTCA
AT4G11660	Traes_5BL_8BEF09C2C	887	900	+	11.783	1.84e-05	0.434	TTCTAGAGATTTCA
AT4G11660	Traes_5BL_B8AB7C000	1883	1896	-	11.783	1.84e-05	0.434	TTCTAGAGATTTCA
AT4G11660	Traes_2DS_914822564	1592	1605	+	11.636	1.95e-05	0.437	TTTCAGAAGCTTCC
AT4G11660	Traes_3AS_E61ACD8BF	503	516	+	11.636	1.95e-05	0.437	TTCTGGAAAGGTCT
AT4G11660	Traes_3DS_F43FE2C78	1548	1561	+	11.636	1.95e-05	0.437	TTCCAGAAACTTTC
AT4G11660	Traes_4AS_F14B28642	1957	1970	+	11.636	1.95e-05	0.437	TTCTAGCACATTCC
AT4G11660	Traes_4BS_77D1E043F	185	198	+	11.636	1.95e-05	0.437	CTCTGGAGTCTTCT
AT4G11660	Traes_1BL_A7A6C5DB1	376	389	+	11.4889	2.08e-05	0.453	CCCCAGAACCTTCT
AT4G11660	Traes_4BS_77D1E043F	68	81	-	11.4889	2.08e-05	0.453	TTCCACAAACTTCC
AT4G11660	Traes_5BL_974F53A4E	881	894	-	11.4889	2.08e-05	0.453	TTCTAGAGTATTCA
AT4G11660	Traes_3DL_598396C96	942	955	+	11.3419	2.23e-05	0.47	TTCTAGCATATTCC
AT4G11660	Traes_4AS_D13EBCE43	1455	1468	+	11.3419	2.23e-05	0.47	TTCTTGTACCTTCT
AT4G11660	Traes_5BL_F0D3D6D2E	1504	1517	-	11.3419	2.23e-05	0.47	TTCTAGATGCTTTC
AT4G11660	Traes_2DL_B98FDF67A1	1676	1689	+	11.1948	2.36e-05	0.474	TTCTCGAAGTTACT
AT4G11660	TRAES3BF032200050CFD_g	1065	1078	-	11.1948	2.36e-05	0.474	TTCTTGAAGATTCA
AT4G11660	Traes_4AS_F14B28642	1863	1876	-	11.1948	2.36e-05	0.474	TTCTAGTGGATTCT
AT4G11660	Traes_4BS_77D1E043F	359	372	-	11.1948	2.36e-05	0.474	CTCTAGAACCATCG
AT4G11660	Traes_4DS_BB124F81F	38	51	+	11.1948	2.36e-05	0.474	TTCCAGAAAATCCT
AT4G11660	Traes_2BL_FDF5ED8FA	522	535	+	11.0478	2.53e-05	0.474	TTCCGGAATGCTCC
AT4G11660	TRAES3BF050100010CFD_g	637	650	+	11.0478	2.53e-05	0.474	ATCTAGAATCATCA
AT4G11660	Traes_4BL_2E125A702	297	310	-	11.0478	2.53e-05	0.474	CTCTAGCAGCTTCC
AT4G11660	Traes_4DL_66D0047A7	196	209	-	11.0478	2.53e-05	0.474	CTCTAGCAGCTTCC
AT4G11660	Traes_1DS_812AFD33F	1004	1017	+	10.9008	2.69e-05	0.474	TTCTCGAAGGGTCT
AT4G11660	Traes_2AS_A3953C85E	1508	1521	-	10.9008	2.69e-05	0.474	TCCTAGATTGTTCC
AT4G11660	Traes_2BS_E67494A11	1189	1202	-	10.9008	2.69e-05	0.474	TTCTGGAATTTCCT
AT4G11660	Traes_2BS_0FC4E2A69	667	680	-	10.9008	2.69e-05	0.474	TTCCAGAATTTTTT
AT4G11660	TRAES3BF045500260CFD_g	454	467	+	10.9008	2.69e-05	0.474	TTCTACAGGCTTCT
AT4G11660	Traes_3DS_81565F023	1623	1636	+	10.9008	2.69e-05	0.474	ATCTAGAAAGGTCT
AT4G11660	Traes_4AL_0698C0D39	728	741	-	10.9008	2.69e-05	0.474	ATCTGGAATTTTCA
AT4G11660	Traes_4AL_72C3E1EAD	411	424	-	10.9008	2.69e-05	0.474	TTCCAGATTTCTCT
AT4G11660	Traes_1AL_8446A8622	1740	1753	+	10.7537	2.87e-05	0.474	TTCTAGAAGTTCCG
AT4G11660	Traes_1AL_480E5DC12	310	323	+	10.7537	2.87e-05	0.474	ATCCCGAAGATTCC
AT4G11660	Traes_1BL_3CC1AD292	1721	1734	+	10.7537	2.87e-05	0.474	TTCTTGATGATTCC
AT4G11660	Traes_2AS_D9D9A9ADB	1555	1568	-	10.7537	2.87e-05	0.474	AACTAGAATGTTCT
AT4G11660	Traes_5BS_AE9A54888	1971	1984	+	10.7537	2.87e-05	0.474	CTCCAGTACCTTCC
AT4G11660	Traes_1AS_BC9714E23	303	316	+	10.6067	3.04e-05	0.474	ATCTAGATACATCC
AT4G11660	Traes_1DL_35433F5C5	269	282	+	10.6067	3.04e-05	0.474	ATCTAGATACATCC
AT4G11660	Traes_2AS_A98A48472	19	32	-	10.6067	3.04e-05	0.474	ATCTAGATACATCC
AT4G11660	Traes_2BS_D89C56A09	219	232	-	10.6067	3.04e-05	0.474	TTCTAGAAGTTTAC
AT4G11660	Traes_2BS_10A8CAB27	1828	1841	+	10.6067	3.04e-05	0.474	CTCGGGAATCTTCC
AT4G11660	Traes_2DS_1833BCFE3	427	440	+	10.6067	3.04e-05	0.474	ATCTAGAACCTTTC
AT4G11660	TRAES3BF057900020CFD_g	128	141	-	10.6067	3.04e-05	0.474	ATCTAGATACATCC
AT4G11660	TRAES3BF276900020CFD_g	895	908	-	10.6067	3.04e-05	0.474	GTCTAGAAGCATCG
AT4G11660	TRAES3BF032000110CFD_g	382	395	+	10.6067	3.04e-05	0.474	ATCTAGATACATCC
AT4G11660	Traes_4AS_8E594F267	1596	1609	+	10.6067	3.04e-05	0.474	ATCTAGATACATCC
AT4G11660	Traes_4AL_60C7B09CA	1492	1505	+	10.6067	3.04e-05	0.474	TTCTAGATGTTTTT
AT4G11660	Traes_4DS_E39A952AD	1830	1843	-	10.6067	3.04e-05	0.474	ATCTAGATACATCC
AT4G11660	Traes_4DL_A8AE227C0	1632	1645	+	10.6067	3.04e-05	0.474	ATCTAGATACATCC
AT4G11660	Traes_5BL_5391EC4A0	1187	1200	-	10.6067	3.04e-05	0.474	GCCTAGAACGTTCT
AT4G11660	Traes_1BL_1314058E4	1256	1269	-	10.4596	3.23e-05	0.486	GTCTGGATAGTTCT
AT4G11660	Traes_2AL_2EFFD7933	877	890	+	10.4596	3.23e-05	0.486	TTCTAGAACCCTTT
AT4G11660	Traes_4AS_F14B28642	1826	1839	-	10.4596	3.23e-05	0.486	TTCCAGTTCTTTCT
AT4G11660	Traes_4AS_F14B28642	1961	1974	-	10.4596	3.23e-05	0.486	TTCTGGAATGTGCT
AT4G11660	Traes_5DS_6E33F5034	1543	1556	+	10.4596	3.23e-05	0.486	TTCTAGAATCATTT
AT4G11660	Traes_1BL_124053782	1497	1510	+	10.3126	3.43e-05	0.499	TTCTGGATTAATCT
AT4G11660	TRAES3BF050100010CFD_g	1757	1770	+	10.3126	3.43e-05	0.499	CACTAGAATGTTCT
AT4G11660	Traes_4AL_83DC54FD8	1861	1874	+	10.3126	3.43e-05	0.499	CTCGAGAAGGTTCG
AT4G11660	Traes_4BS_A3D28FB0E	1968	1981	+	10.3126	3.43e-05	0.499	CTCGAGAAGGTTCG
AT4G11660	Traes_5BL_8DED4D1E6	1488	1501	+	10.3126	3.43e-05	0.499	TTCTAGATGATTTT
AT4G11660	TRAES3BF050100010CFD_g	1761	1774	-	10.1655	3.64e-05	0.519	TCCGAGAACATTCT
AT4G11660	Traes_4BL_60B65DD40	364	377	-	10.1655	3.64e-05	0.519	TTCTAGATTGTTTT
AT4G11660	Traes_1AL_3564C0828	398	411	+	10.0185	3.87e-05	0.519	TTCCAGAGATTTCA
AT4G11660	Traes_4AL_38B1ACFF0	1926	1939	+	10.0185	3.87e-05	0.519	GTCTAGATACATCT
AT4G11660	Traes_4BL_0726DD6EC	1495	1508	-	10.0185	3.87e-05	0.519	GTCTAGATACATCT
AT4G11660	Traes_5BS_AE9A54888	1040	1053	-	10.0185	3.87e-05	0.519	GTCTAGATACATCT
AT4G11660	Traes_5DS_D0C011692	1911	1924	+	10.0185	3.87e-05	0.519	TTCTAGATCGATCA
AT4G11660	Traes_1AS_F64BAC19D	165	178	+	9.87145	4.09e-05	0.519	ATCTAGATTATTCA
AT4G11660	Traes_1AL_480E5DC12	1054	1067	-	9.87145	4.09e-05	0.519	GTCTGGATATTTCT
AT4G11660	Traes_2BL_3EC1FF2E5	1235	1248	+	9.87145	4.09e-05	0.519	TTCTGCAACGTTCC
AT4G11660	Traes_2DL_E130D1E89	170	183	-	9.87145	4.09e-05	0.519	TTCCTGATGGTTCC
AT4G11660	TRAES3BF156400110CFD_g	520	533	+	9.87145	4.09e-05	0.519	TTCTCGATGTATCT
AT4G11660	TRAES3BF104600070CFD_g	1543	1556	-	9.87145	4.09e-05	0.519	TTCTAGTGGCTTCG
AT4G11660	Traes_4BL_E73DF7876	1798	1811	-	9.87145	4.09e-05	0.519	TTCTAGATGACTCG
AT4G11660	Traes_4BL_0726DD6EC	967	980	-	9.87145	4.09e-05	0.519	TTTCAGAATTTTCT
AT4G11660	Traes_5DL_1B21D9A26	1382	1395	+	9.87145	4.09e-05	0.519	TGCTAGATGATTCT
AT4G11660	Traes_5DL_764044DAB	1775	1788	-	9.87145	4.09e-05	0.519	CCCTAGAAGCATCT
AT4G11660	Traes_6AL_CDE19196B	1019	1032	-	9.87145	4.09e-05	0.519	ATCTAGATATATCT
AT4G11660	Traes_1BL_D90F27EE3	16	29	-	9.72441	4.36e-05	0.519	ATCTGGAAGCTGCT
AT4G11660	Traes_2AS_3F30521B9	1357	1370	-	9.72441	4.36e-05	0.519	TTTCGGAACCTTCT
AT4G11660	Traes_2AS_A98A48472	509	522	-	9.72441	4.36e-05	0.519	ATCTCGAATGTTCA
AT4G11660	Traes_2AL_A26170C43	847	860	-	9.72441	4.36e-05	0.519	TTCTGGATGCTGCT
AT4G11660	Traes_2BL_490540C70	1766	1779	+	9.72441	4.36e-05	0.519	TACTAGATGATTCC
AT4G11660	TRAES3BF066700040CFD_g	1822	1835	+	9.72441	4.36e-05	0.519	TTTCAGAAGTTTCC
AT4G11660	TRAES3BF066700050CFD_g	1859	1872	+	9.72441	4.36e-05	0.519	TTTCAGAAGTTTCC
AT4G11660	TRAES3BF066700080CFD_g	1834	1847	+	9.72441	4.36e-05	0.519	TTTCAGAAGTTTCC
AT4G11660	TRAES3BF066700090CFD_g	1836	1849	+	9.72441	4.36e-05	0.519	TTTCAGAAGTTTCC
AT4G11660	TRAES3BF066700100CFD_g	1845	1858	+	9.72441	4.36e-05	0.519	TTTCAGAAGTTTCC
AT4G11660	TRAES3BF066700120CFD_g	1836	1849	+	9.72441	4.36e-05	0.519	TTTCAGAAGTTTCC
AT4G11660	TRAES3BF021100050CFD_g	1838	1851	-	9.72441	4.36e-05	0.519	TTCTCGTTTCTTCT
AT4G11660	Traes_3DS_81565F023	1127	1140	-	9.72441	4.36e-05	0.519	ATCTAGATGGTACT
AT4G11660	Traes_4DS_9C5CECE46	1229	1242	-	9.72441	4.36e-05	0.519	ATCGTGAAGCTTCT
AT4G11660	Traes_4DS_227115BEB	1421	1434	-	9.72441	4.36e-05	0.519	TTCTAGAATGTTTG
AT4G11660	Traes_1AS_5DE9A16CD	1983	1996	-	9.57737	4.62e-05	0.524	CTCCTGAATGTTCT
AT4G11660	Traes_1DS_54B3EABE1	1974	1987	-	9.57737	4.62e-05	0.524	CTCCTGAATGTTCT
AT4G11660	Traes_2BS_B2FA6EBBC	1946	1959	+	9.57737	4.62e-05	0.524	TTCCACAACATTCC
AT4G11660	Traes_2BL_8CD42B820	1770	1783	-	9.57737	4.62e-05	0.524	TCCTCGAACTTTCC
AT4G11660	Traes_2DS_074C825C9	603	616	+	9.57737	4.62e-05	0.524	ATCTAGATAAATCT
AT4G11660	Traes_2DS_914822564	1833	1846	+	9.57737	4.62e-05	0.524	TTCCACAACATTCC
AT4G11660	Traes_4AS_F14B28642	1873	1886	-	9.57737	4.62e-05	0.524	ATCTGGTATTTTCT
AT4G11660	Traes_4DS_9C5CECE46	1120	1133	-	9.57737	4.62e-05	0.524	TTTTAGATGTTTCT
AT4G11660	Traes_4DL_253F18B56	361	374	-	9.57737	4.62e-05	0.524	ATCTGGTATTTTCT
AT4G11660	TRAES3BF155700050CFD_g	1267	1280	-	9.43032	4.89e-05	0.543	TTCCAGAAAATTTC
AT4G11660	Traes_4AS_894CED0DA	1848	1861	+	9.43032	4.89e-05	0.543	TTCTAGTAATCTCC
AT4G11660	Traes_4AL_FCF129CB0	1168	1181	+	9.43032	4.89e-05	0.543	TTCTAGCTTATTCT
AT4G11660	Traes_4BS_F7359FA2E	150	163	+	9.43032	4.89e-05	0.543	TCCTAGTAATTTCT
AT4G11660	Traes_1BL_7A0E99B19	592	605	+	9.28328	5.19e-05	0.559	ATCGAGATCGTTCC
AT4G11660	Traes_2BS_DABEABDDC	686	699	+	9.28328	5.19e-05	0.559	TGCCCGAAGCTTCT
AT4G11660	Traes_2BL_7E3CACCB6	1563	1576	+	9.28328	5.19e-05	0.559	ATCCAGAAGTTACC
AT4G11660	Traes_4AS_8E594F267	1882	1895	+	9.28328	5.19e-05	0.559	ATCTGGATGCATCC
AT4G11660	Traes_4BL_5AF8E2257	1510	1523	-	9.28328	5.19e-05	0.559	TTCTAGTACCATCA
AT4G11660	Traes_5BL_0A5F46BD9	1202	1215	+	9.28328	5.19e-05	0.559	ATTTAGAAACTTCC
AT4G11660	Traes_1BL_0FC91FDA0	348	361	-	9.13624	5.51e-05	0.576	TCCTAGATGCATCC
AT4G11660	Traes_2BL_52EB2A092	48	61	-	9.13624	5.51e-05	0.576	TTCTAGAAAATCCA
AT4G11660	Traes_3AS_F41DD5A61	636	649	-	9.13624	5.51e-05	0.576	TTCTAGAAATTTTG
AT4G11660	Traes_4AS_8BA1E69CA	1930	1943	-	9.13624	5.51e-05	0.576	CTCTCGATAATTCT
AT4G11660	Traes_4BS_F7359FA2E	309	322	-	9.13624	5.51e-05	0.576	TTCTAGACATATCC
AT4G11660	Traes_4DL_8C706AC68	1976	1989	-	9.13624	5.51e-05	0.576	CTCTCGATAATTCT
AT4G11660	Traes_1BL_5D8D6B865	1050	1063	-	8.98919	5.84e-05	0.593	TGCCAGAAGCCTCT
AT4G11660	Traes_2AS_A3953C85E	837	850	-	8.98919	5.84e-05	0.593	TTCTCGAGGGATCT
AT4G11660	Traes_2DL_025DD4C90	349	362	+	8.98919	5.84e-05	0.593	TTCCAGCTCCTTCC
AT4G11660	Traes_3AL_14A36F545	1146	1159	-	8.98919	5.84e-05	0.593	TGCCAGAATATTCC
AT4G11660	TRAES3BF032200050CFD_g	720	733	-	8.98919	5.84e-05	0.593	TTCTACAACTTTCA
AT4G11660	Traes_6AL_A1A99719B	20	33	-	8.98919	5.84e-05	0.593	TTCTACAAAGATCT
AT4G11660	Traes_1AS_863D41595	1400	1413	-	8.84215	6.18e-05	0.616	CCCTAGAACCCTCT
AT4G11660	Traes_2BL_0D4EA8B58	1476	1489	+	8.84215	6.18e-05	0.616	GTCTAGATACATCC
AT4G11660	Traes_4DL_3DD859576	527	540	+	8.84215	6.18e-05	0.616	GTCTAGATACATCC
AT4G11660	Traes_5BL_C51074C3D	1531	1544	-	8.84215	6.18e-05	0.616	GTCTAGATACATCC
AT4G11660	Traes_1DS_C91B806B6	1019	1032	-	8.69511	6.54e-05	0.629	TTCCGGAATGGTCC
AT4G11660	Traes_2BL_5DFE6B3311	235	248	-	8.69511	6.54e-05	0.629	TTCTTGAAAAATCC
AT4G11660	TRAES3BF045500260CFD_g	1236	1249	-	8.69511	6.54e-05	0.629	TTCCAGAATGCACT
AT4G11660	Traes_3DL_C9DD9AD0C	414	427	-	8.69511	6.54e-05	0.629	GTCTAGAACGTTTT
AT4G11660	Traes_4AL_31E568671	239	252	+	8.69511	6.54e-05	0.629	TTCGAGAAAGATCG
AT4G11660	Traes_4BS_6BF4D4096	518	531	+	8.69511	6.54e-05	0.629	ATCCAGATCTTTCA
AT4G11660	Traes_4DS_656B93262	1062	1075	+	8.69511	6.54e-05	0.629	TTCTAGCACTCTCT
AT4G11660	Traes_5DS_6E33F5034	1640	1653	+	8.69511	6.54e-05	0.629	TCCTAGAACATACT
AT4G11660	Traes_3AL_14A36F545	1676	1689	-	8.54806	6.92e-05	0.645	GCCTAGAAATTTCC
AT4G11660	TRAES3BF072000010CFD_g	814	827	-	8.54806	6.92e-05	0.645	TTTTAGATATTTCT
AT4G11660	TRAES3BF072100010CFD_g	814	827	-	8.54806	6.92e-05	0.645	TTTTAGATATTTCT
AT4G11660	TRAES3BF077700030CFD_g	493	506	+	8.54806	6.92e-05	0.645	GTCTAGCATGTTCT
AT4G11660	Traes_4AL_0698C0D39	734	747	+	8.54806	6.92e-05	0.645	TTCCAGATATGTCT
AT4G11660	Traes_4BS_01676C7E0	750	763	+	8.54806	6.92e-05	0.645	TTCTAGATCCTCCA
AT4G11660	Traes_4BL_905432683	1678	1691	-	8.54806	6.92e-05	0.645	CTCCAGCAGTTTCT
AT4G11660	Traes_2BS_7E82A5E2A	1912	1925	-	8.40102	7.31e-05	0.658	TCCTTGAATATTCT
AT4G11660	TRAES3BF012100010CFD_g	487	500	-	8.40102	7.31e-05	0.658	TTCGAGCAATTTCT
AT4G11660	TRAES3BF012100010CFD_g	1775	1788	+	8.40102	7.31e-05	0.658	CCCTGGAATATTCT
AT4G11660	Traes_4AL_C3FEE3FC8	1895	1908	-	8.40102	7.31e-05	0.658	CTCTCGAAATATCT
AT4G11660	Traes_4DS_E39A952AD	110	123	+	8.40102	7.31e-05	0.658	CTCGAGACTCTTCT
AT4G11660	Traes_4DS_A8B6C23C4	184	197	+	8.40102	7.31e-05	0.658	TTCTACAAAATTCA
AT4G11660	Traes_4DL_F6EE422FA	338	351	+	8.40102	7.31e-05	0.658	ATCTGGAAGGTGCT
AT4G11660	Traes_5BL_B8AB7C000	1300	1313	-	8.40102	7.31e-05	0.658	TTCGAGCATTTTCT
AT4G11660	Traes_1BL_04EBF6A19	1794	1807	-	8.25398	7.73e-05	0.658	TTCGGGTACATTCT
AT4G11660	Traes_2AL_D3B2C21A7	1949	1962	+	8.25398	7.73e-05	0.658	TTCCAGAACCCGCT
AT4G11660	Traes_3AS_2B3B9D806	1687	1700	+	8.25398	7.73e-05	0.658	TTCTAGTTCCTACT
AT4G11660	Traes_4AS_CE4C6A8A2	229	242	+	8.25398	7.73e-05	0.658	ATCTAGATGCTTTC
AT4G11660	Traes_4AL_38B1ACFF0	1124	1137	+	8.25398	7.73e-05	0.658	TGCTGGAATCTTCG
AT4G11660	Traes_4BS_6BF4D4096	1851	1864	+	8.25398	7.73e-05	0.658	CTCTCGAAGGTACT
AT4G11660	Traes_4BL_9646AA936	297	310	+	8.25398	7.73e-05	0.658	ATCTTGAAGCTACT
AT4G11660	Traes_4DL_F6F93D1DF	176	189	-	8.25398	7.73e-05	0.658	TTCTAGTTGGATCC
AT4G11660	Traes_5BS_CD20C307C	684	697	-	8.25398	7.73e-05	0.658	CTCCGGATCATTCC
AT4G11660	Traes_5BL_6F2D345E2	1691	1704	-	8.25398	7.73e-05	0.658	CACTGGAACGTTCT
AT4G11660	Traes_5DL_3A49B7207	1914	1927	+	8.25398	7.73e-05	0.658	GTCCTGAAAGTTCT
AT4G11660	Traes_1BL_22EDF8650	240	253	+	8.10693	8.15e-05	0.658	ATCTTGAAGATTCA
AT4G11660	Traes_2AS_B6BA92570	1317	1330	+	8.10693	8.15e-05	0.658	TTCTACAACGATCC
AT4G11660	Traes_2AL_EA97397C5	1761	1774	-	8.10693	8.15e-05	0.658	TTTTAGAATTTTCG
AT4G11660	Traes_2AL_2EFFD7933	1279	1292	-	8.10693	8.15e-05	0.658	TTCGAGAGCCATCC
AT4G11660	Traes_2BL_1C6F53F3D	1215	1228	+	8.10693	8.15e-05	0.658	TTCTGGAAACATTT
AT4G11660	Traes_2BL_33410A32A	1707	1720	+	8.10693	8.15e-05	0.658	ATCTAGTATTTTCA
AT4G11660	Traes_2BL_367A678DF	51	64	+	8.10693	8.15e-05	0.658	ATCGCGAAGATTCC
AT4G11660	Traes_2DS_AFF67AB0A	1153	1166	-	8.10693	8.15e-05	0.658	ATCTAGATCCTCCC
AT4G11660	Traes_2DL_488816050	982	995	-	8.10693	8.15e-05	0.658	TTCGGGATACATCT
AT4G11660	Traes_3DS_29943C262	478	491	+	8.10693	8.15e-05	0.658	CACTAGAGGCTTCT
AT4G11660	Traes_4AS_8BA1E69CA	1926	1939	+	8.10693	8.15e-05	0.658	TTCGAGAATTATCG
AT4G11660	Traes_4DL_8C706AC68	1972	1985	+	8.10693	8.15e-05	0.658	TTCGAGAATTATCG
AT4G11660	Traes_4DS_E2055C83D	1381	1394	+	8.10693	8.15e-05	0.658	CTTCAGAAGCTTCC
AT4G11660	Traes_5BS_CD20C307C	769	782	-	8.10693	8.15e-05	0.658	TTCCGGTGGCTTCC
AT4G11660	Traes_5BL_CBB9D7E7F	1707	1720	-	8.10693	8.15e-05	0.658	CTCTGGATGTATCT
AT4G11660	Traes_5DL_834E4B05E	1888	1901	-	8.10693	8.15e-05	0.658	TTCTAGACGGCTCG
AT4G11660	Traes_6AS_4C413AC53	370	383	-	8.10693	8.15e-05	0.658	TTCTGGAATGGTCG
AT4G11660	Traes_1AL_8A3703A44	357	370	+	7.95989	8.62e-05	0.663	GGCTAGAATGTTCT
AT4G11660	Traes_1DL_35433F5C5	246	259	-	7.95989	8.62e-05	0.663	TTCTAGATACACCT
AT4G11660	Traes_2BS_1F655F5E3	522	535	+	7.95989	8.62e-05	0.663	TCCTAGATAGATCT
AT4G11660	Traes_2BL_D11F64BB4	362	375	-	7.95989	8.62e-05	0.663	TTCCACAAGGCTCT
AT4G11660	Traes_2BL_1395C82D5	1491	1504	-	7.95989	8.62e-05	0.663	ATCTGGATGACTCT
AT4G11660	Traes_2DL_025DD4C90	153	166	-	7.95989	8.62e-05	0.663	AGCTAGATACTTCT
AT4G11660	Traes_3AS_ACF016AD4	1115	1128	+	7.95989	8.62e-05	0.663	TCCTAGATAGATCT
AT4G11660	TRAES3BF117700020CFD_g	357	370	+	7.95989	8.62e-05	0.663	AGCCAGAATGTTCT
AT4G11660	TRAES3BF036000100CFD_g	1402	1415	-	7.95989	8.62e-05	0.663	AACTAGAATCATCT
AT4G11660	Traes_5BL_DD24330B6	613	626	-	7.95989	8.62e-05	0.663	TTCCAGACCCTCCT
AT4G11660	Traes_5BL_B8AB7C000	639	652	-	7.95989	8.62e-05	0.663	TCCTAGATAGATCT
AT4G11660	Traes_5DL_D3839C12F	633	646	-	7.95989	8.62e-05	0.663	TCCTAGATAGATCT
AT4G11660	Traes_5DL_6EB179C88	96	109	-	7.95989	8.62e-05	0.663	TTCTAGTTGCTCCT
AT4G11660	Traes_1AS_7EB01951F	1498	1511	-	7.81285	9.1e-05	0.666	TCCGGGAACATTCT
AT4G11660	Traes_1AL_480E5DC12	304	317	-	7.81285	9.1e-05	0.666	TTCGGGATTCCTCT
AT4G11660	Traes_2AS_1FC67C1BD	903	916	+	7.81285	9.1e-05	0.666	TTCTCGTTTTTTCT
AT4G11660	Traes_2DS_914822564	1596	1609	-	7.81285	9.1e-05	0.666	TTTGGGAAGCTTCT
AT4G11660	Traes_3DS_29943C262	166	179	-	7.81285	9.1e-05	0.666	TTCGGGAAAAATCC
AT4G11660	Traes_4AS_6D625D7BF	1919	1932	+	7.81285	9.1e-05	0.666	TTCTGGATCCTGCC
AT4G11660	Traes_4AL_72C3E1EAD	417	430	+	7.81285	9.1e-05	0.666	ATCTGGAACCTGCC
AT4G11660	Traes_4BL_3D01BD770	17	30	-	7.81285	9.1e-05	0.666	TTCCAGATTTTTTT
AT4G11660	Traes_4DS_9C5CECE46	117	130	+	7.81285	9.1e-05	0.666	TTCGGGAAAAATCC
AT4G11660	Traes_4DL_B4FCBCF78	1205	1218	-	7.81285	9.1e-05	0.666	TTTGGGAAGCTTCT
AT4G11660	Traes_4DL_E5521D4C1	131	144	+	7.81285	9.1e-05	0.666	TTTGGGAAGCTTCT
AT4G11660	Traes_5BS_CD20C307C	680	693	+	7.81285	9.1e-05	0.666	CTCCGGAATGATCC
AT4G11660	Traes_5BL_09C5A4790	554	567	-	7.81285	9.1e-05	0.666	GTCTGGACTGTTCT
AT4G11660	Traes_5DL_90003DAC7	1852	1865	-	7.81285	9.1e-05	0.666	ATCTAGAATCAACC
AT4G11660	Traes_1BL_FD25E32FE	1665	1678	+	7.6658	9.61e-05	0.678	TTTTAGAAGCTCCT
AT4G11660	Traes_2BS_579E495F9	1125	1138	+	7.6658	9.61e-05	0.678	ACCCGGAACTTTCT
AT4G11660	Traes_2BL_2B45081D4	32	45	-	7.6658	9.61e-05	0.678	ATCCAGAACTATCA
AT4G11660	TRAES3BF066700100CFD_g	1935	1948	+	7.6658	9.61e-05	0.678	TTCCACAAGATTCA
AT4G11660	Traes_4AL_C3FEE3FC8	45	58	-	7.6658	9.61e-05	0.678	TTCTAGAGATGTCC
AT4G11660	Traes_4AL_38B1ACFF0	1118	1131	-	7.6658	9.61e-05	0.678	TTCCAGCAGAATCT
AT4G11660	Traes_4BL_0726DD6EC	963	976	+	7.6658	9.61e-05	0.678	GCCCAGAAAATTCT
AT4G11660	Traes_5BL_79C61420F	1411	1424	-	7.6658	9.61e-05	0.678	CTCGGGTAGCTTCT
AT4G11660	Traes_5BL_FCB1625F3	653	666	+	7.6658	9.61e-05	0.678	TCCTAGATATTTCA
AT4G11660	Traes_5DL_50BA21161	1162	1175	-	7.6658	9.61e-05	0.678	ATCCAGCAAATTCT
AT4G11660	Traes_6AS_9B4BB70A5	722	735	+	7.6658	9.61e-05	0.678	CTCTTGATTTTTCT
Notes: 1. The binding motif of Traes_2BL_33410A32A, Traes_2DL_481253665 and Traes_5BL_FCB1625F3 corresponding to Arabidopsis thaliana HSFB2B (TF ID: AT4G11660.1). 2. There were 305 motif occurences with a p-value less than 0.0001. 3. The p-value of a motif occurrence is defined as the probability of a random sequence of the same length as the motif matching that position of the sequence with as g…
