# Supplementary material for: Candidate Genes for Yellow Leaf Color in Common Wheat (Triticum aestivum L.) and Major Related Metabolic Pathways according to Transcriptome Profiling
Source: Int J Mol Sci. 2018 May 29;19(6):1594. doi: 10.3390/ijms19061594 (PMC6032196; doi:10.3390/ijms19061594)
Supplement: Supplementary file 1 [file ijms-19-01594-s001.zip › Supplementary Materials/Supplementary Table S6.xlsx]

## Sheet: Sheet1
Supplementary Table S6 "Protein processing in endoplasmic reticulum” pathway annotation
Gene ID	G_fpkm	Y_fpkm	log2(Fold Change)	p-value	FDR	Description	Pathway	K_ID
sHSP
TRAES3BF066700040CFD_g	5.47	0.001	-12.4173	2.11e-12	4.4e-09	small heat shock protein HSP17.8 [Triticum aestivum]	ko04141//Protein processing in endoplasmic reticulum	K13993
TRAES3BF066700050CFD_g	10.4167	0.623333	-4.06275	1.29e-09	1.12e-06	small heat shock protein HSP17.8 [Triticum aestivum]	ko04141//Protein processing in endoplasmic reticulum	K13993
TRAES3BF066700120CFD_g	9.29	0.06	-7.27457	1.06e-12	2.32e-09	small heat shock protein HSP17.8 [Triticum aestivum]	ko04141//Protein processing in endoplasmic reticulum	K13993
Traes_3AS_ACF016AD4	4.81	0.001	-12.2318	5.44e-15	1.66e-11	small heat shock protein HSP17.8 [Triticum aestivum]	ko04141//Protein processing in endoplasmic reticulum	K13993
Traes_4DS_FFB8953E7	9.26667	0.85	-3.44652	1.24e-07	5.82e-05	small heat shock protein HSP17.8 [Triticum aestivum]	ko04141//Protein processing in endoplasmic reticulum	K13993
Traes_5DL_3A49B7207	9.99333	0.001	-13.2868	3.3e-23	6.52e-19	PREDICTED: small heat shock protein, chloroplastic-like [Setaria italica]	ko04141//Protein processing in endoplasmic reticulum	K13993
Traes_6AL_904D2D9AB	7.83333	0.12	-6.02852	1.59e-13	4.65e-10	small heat shock protein Hsp23.5 [Triticum aestivum]	ko04141//Protein processing in endoplasmic reticulum	K13993
Traes_6DL_3BCB83718	20.3033	0.453333	-5.485	1.36e-17	8.3e-14	small heat shock protein Hsp23.5 [Triticum aestivum]	ko04141//Protein processing in endoplasmic reticulum	K13993
Traes_7AS_D82535FA6	8.86	2.17333	-2.0274	3.75e-05	0.0057663	small heat shock protein Hsp23.6 [Triticum aestivum]	ko04141//Protein processing in endoplasmic reticulum	K13993
TRAES3BF066700080CFD_g	31.1067	0.126667	-7.94004	4.56e-24	1.8e-19	17.4 kDa heat-shock protein [Triticum turgidum subsp. durum]	ko04141//Protein processing in endoplasmic reticulum	K13993
TRAES3BF066700090CFD_g	2.67333	0.001	-11.3844	2.36e-07	0.000103484	17.5kDa heat-shock protein [Triticum dicoccoides]	ko04141//Protein processing in endoplasmic reticulum	K13993
TRAES3BF066700100CFD_g	5.22	0.001	-12.3498	7.08e-11	8.88e-08	17.6kDa heat-shock protein [Triticum dicoccon]	ko04141//Protein processing in endoplasmic reticulum	K13993
Traes_3AS_513ECA560	3.35	0.001	-11.7099	8.89e-12	1.5e-08	14.5 kDa heat-shock protein [Triticum monococcum]	ko04141//Protein processing in endoplasmic reticulum	K13993
Traes_3AS_E61ACD8BF	2.81	0.001	-11.4564	1.71e-08	1.07e-05	16.8 kDa heat-shock protein [Triticum dicoccoides]	ko04141//Protein processing in endoplasmic reticulum	K13993
Traes_3AS_E97E7581A1	4.42333	0.001	-12.1109	2.36e-11	3.31e-08	14.5 kDa heat-shock protein [Triticum monococcum]	ko04141//Protein processing in endoplasmic reticulum	K13993
Traes_3DS_0BDF2E609	1.74667	0.001	-10.7704	1.78e-05	0.00330513	16.9a kDa heat-shock protein [Triticum dicoccon]	ko04141//Protein processing in endoplasmic reticulum	K13993
Traes_3DS_909E445F1	1.38	0.0366667	-5.23406	0.000180596	0.0179665	heat shock protein 16.9 [Triticum aestivum]	ko04141//Protein processing in endoplasmic reticulum	K13993
Traes_4AL_C3FEE3FC8	3.00667	0.001	-11.5539	1.12e-08	7.58e-06	TPA: class IV heat shock protein [Zea mays]	ko04141//Protein processing in endoplasmic reticulum	K13993
Traes_4AS_049E43B8B	0.943333	0.001	-9.88162	0.00011474	0.0132286	heat shock protein HSP26 [Triticum aestivum]	ko04141//Protein processing in endoplasmic reticulum	K13993
Traes_4AS_243421FB8	3.26	0.01	-8.34873	8.44e-07	0.000295267	PREDICTED: 17.4 kDa class I heat shock protein [Brachypodium distachyon]	ko04141//Protein processing in endoplasmic reticulum	K13993
Traes_4AS_8BA1E69CA	4.29	0.0433333	-6.62936	7.2e-07	0.00025758	heat shock protein HSP26 [Triticum aestivum]	ko04141//Protein processing in endoplasmic reticulum	K13993
Traes_4AS_935B7CF40	9.78333	0.336667	-4.86093	1.3e-11	2.14e-08	PREDICTED: 17.9 kDa class I heat shock protein-like [Setaria italica]	ko04141//Protein processing in endoplasmic reticulum	K13993
Traes_4AS_F14B28642	49.59	1.18333	-5.38912	2.59e-20	4.1e-16	17.4 kDa class I heat shock protein 3 [Zea mays]	ko04141//Protein processing in endoplasmic reticulum	K13993
Traes_4BL_3C1C91A9C	0.636667	0.001	-9.31439	4.55e-05	0.00668082	heat shock protein HSP26 [Triticum aestivum]	ko04141//Protein processing in endoplasmic reticulum	K13993
Traes_4BL_6C3CCAEED	21.77	0.57	-5.25524	1.48e-15	4.87e-12	PREDICTED: 17.9 kDa class I heat shock protein-like [Setaria italica]	ko04141//Protein processing in endoplasmic reticulum	K13993
Traes_4BL_A35A070A6	73.7567	2.64667	-4.80053	6.93e-18	4.94e-14	PREDICTED: 17.9 kDa class I heat shock protein-like [Setaria italica]	ko04141//Protein processing in endoplasmic reticulum	K13993
Traes_4BL_EB9CF2010	27.0433	0.173333	-7.28558	9.51e-24	2.51e-19	PREDICTED: 17.9 kDa class I heat shock protein [Brachypodium distachyon]	ko04141//Protein processing in endoplasmic reticulum	K13993
Traes_4BS_C548FE3B3	1.03333	0.001	-10.0131	9.31e-05	0.0114345	TPA: class IV heat shock protein [Zea mays]	ko04141//Protein processing in endoplasmic reticulum	K13993
Traes_4DL_253F18B56	9.10333	1.55333	-2.55103	9.69e-06	0.00211674	PREDICTED: 17.9 kDa class I heat shock protein-like [Setaria italica]	ko04141//Protein processing in endoplasmic reticulum	K13993
Traes_4DL_8A1FA1F55	2.18667	0.05	-5.45066	0.000152732	0.0159361	heat shock protein Hsp20 [Oryza sativa Japonica Group]	ko04141//Protein processing in endoplasmic reticulum	K13993
Traes_4DL_8C706AC68	1.29667	0.001	-10.3406	1.96e-05	0.00355807	heat shock protein HSP26 [Triticum aestivum]	ko04141//Protein processing in endoplasmic reticulum	K13993
Traes_4DL_9621D6A3F	44.0767	2.81	-3.97137	5.79e-12	1.07e-08	18.0 kDa heat shock protein [Oryza sativa Indica Group]	ko04141//Protein processing in endoplasmic reticulum	K13993
Traes_4DL_B4FCBCF78	15.99	0.436667	-5.19449	6.64e-10	6.65e-07	18.0 kDa heat shock protein [Oryza sativa Indica Group]	ko04141//Protein processing in endoplasmic reticulum	K13993
Traes_4DS_05CF930D1	4.11333	0.001	-12.0061	2.33e-12	4.73e-09	PREDICTED: 21.9 kDa heat shock protein-like [Setaria italica]	ko04141//Protein processing in endoplasmic reticulum	K13993
Traes_4DS_4519149881	20.7967	0.0766667	-8.08354	5.23e-18	4.14e-14	17.6kDa heat-shock protein [Triticum dicoccon]	ko04141//Protein processing in endoplasmic reticulum	K13993
Traes_5BL_9FDF53F78	11.9733	0.2	-5.90368	9.72e-19	9.61e-15	HSP20 protein [Triticum aestivum]	ko04141//Protein processing in endoplasmic reticulum	K13993
Traes_6AL_6BC3E9596	1.62667	0.001	-10.6677	4.71e-05	0.00683925	PREDICTED: 18.6 kDa class III heat shock protein [Brachypodium distachyon]	ko04141//Protein processing in endoplasmic reticulum	K13993
Traes_6AS_81364095B	25.91	1.45667	-4.15277	1.36e-11	2.15e-08	PREDICTED: 17.9 kDa class I heat shock protein-like [Setaria italica]	ko04141//Protein processing in endoplasmic reticulum	K13993
Traes_6DL_4E9ADFC33	11.0467	0.153333	-6.1708	2.86e-16	1.13e-12	PREDICTED: 18.6 kDa class III heat shock protein [Brachypodium distachyon]	ko04141//Protein processing in endoplasmic reticulum	K13993
Traes_7AS_040F849A5	1.43667	0.07	-4.35923	0.000185517	0.0183507	PREDICTED: 16.0 kDa heat shock protein, peroxisomal [Brachypodium distachyon]	ko04141//Protein processing in endoplasmic reticulum	K13993
Traes_7AS_9E434596C	1.68667	0.0333333	-5.66107	7.78e-06	0.00175836	26.2 kDa heat shock protein, mitochondrial [Aegilops tauschii]	ko04141//Protein processing in endoplasmic reticulum	K13993
Traes_7BS_261880A33	3.63333	0.533333	-2.76818	0.000372281	0.0302297	23.5 kDa heat-shock protein [Triticum turgidum subsp. durum]	ko04141//Protein processing in endoplasmic reticulum	K13993
Traes_7BS_54E299396	1.01667	0.001	-9.98963	4.19e-06	0.00105785	22.3kDa heat-shock protein [Aegilops longissima]	ko04141//Protein processing in endoplasmic reticulum	K13993
Traes_7BS_6C54E9123	1.21	0.02	-5.91886	2.62e-05	0.00445745	22.3kDa heat-shock protein [Aegilops longissima]	ko04141//Protein processing in endoplasmic reticulum	K13993
Traes_7BS_6C93C7D04	2.39	0.0733333	-5.0264	1.13e-06	0.000366716	26.2 kDa heat shock protein, mitochondrial [Aegilops tauschii]	ko04141//Protein processing in endoplasmic reticulum	K13993
Traes_7BS_A17E3A1E2	2.86333	0.176667	-4.01859	6.87e-08	3.53e-05	23.1kDa heat-shock protein [Triticum monococcum]	ko04141//Protein processing in endoplasmic reticulum	K13993
Traes_7BS_C222B0121	1.54333	0.0166667	-6.53294	3.92e-07	0.00015405	23.1 kDa heat-shock protein [Aegilops longissima]	ko04141//Protein processing in endoplasmic reticulum	K13993
Traes_7DS_A7468F6DA	2.34	0.153333	-3.93177	1.03e-06	0.000348621	23.5 kDa heat-shock protein [Triticum dicoccoides]	ko04141//Protein processing in endoplasmic reticulum	K13993
Traes_7DS_EEE208470	0.833333	0.0233333	-5.15843	3.72e-06	0.000957841	26.2 kDa heat shock protein, mitochondrial [Aegilops tauschii]	ko04141//Protein processing in endoplasmic reticulum	K13993
XLOC_113128	1.43333	0.001	-10.4852	2.77e-07	0.000119237	PREDICTED: 18.6 kDa class III heat shock protein [Brachypodium distachyon]	ko04141//Protein processing in endoplasmic reticulum	K13993
HSP70
Traes_1AL_51CED3DBF	49.81	5.55	-3.16588	2.39e-11	3.31e-08	Heat shock cognate 70 kDa protein 4 [Triticum urartu]	ko04141//Protein processing in endoplasmic reticulum;ko03040//Spliceosome;ko04144//Endocytosis	K03283
Traes_1BL_EBAF41F1E	46.99	8.80333	-2.41623	1.39e-06	0.0004405	HSP70 [Triticum aestivum]	ko04141//Protein processing in endoplasmic reticulum;ko03040//Spliceosome;ko04144//Endocytosis	K03283
Traes_1DL_35433F5C5	57.96	9.92667	-2.54568	2.03e-08	1.27e-05	Heat shock cognate 70 kDa protein 4 [Triticum urartu]	ko04141//Protein processing in endoplasmic reticulum;ko03040//Spliceosome;ko04144//Endocytosis	K03283
Traes_2BL_A6E213603	18.64	5	-1.8984	9.23e-06	0.00203901	Heat shock cognate 70 kDa protein 1 [Triticum urartu]	ko04141//Protein processing in endoplasmic reticulum;ko03040//Spliceosome;ko04144//Endocytosis	K03283
Traes_3B_3E73F9D951	8.52333	0.0966667	-6.46226	4.19e-13	1.04e-09	PREDICTED: heat shock cognate 70 kDa protein [Brachypodium distachyon]	ko04141//Protein processing in endoplasmic reticulum;ko03040//Spliceosome;ko04144//Endocytosis	K03283
Traes_3B_B67388A96	8.88333	0.173333	-5.67948	1.83e-13	5.18e-10	PREDICTED: heat shock cognate 70 kDa protein [Brachypodium distachyon]	ko04141//Protein processing in endoplasmic reticulum;ko03040//Spliceosome;ko04144//Endocytosis	K03283
Traes_3B_FB10B725B	10.3767	0.183333	-5.82273	3.34e-15	1.06e-11	Heat shock cognate 70 kDa protein [Aegilops tauschii]	ko04141//Protein processing in endoplasmic reticulum;ko03040//Spliceosome;ko04144//Endocytosis	K03283
Traes_3DL_4265DA60A	4.35333	0.11	-5.30655	3.77e-09	2.98e-06	Heat shock cognate 70 kDa protein [Aegilops tauschii]	ko04141//Protein processing in endoplasmic reticulum;ko03040//Spliceosome;ko04144//Endocytosis	K03283
Traes_4AS_894CED0DA	3.35667	0.893333	-1.90976	0.000595349	0.0422676	Heat shock cognate 70 kDa protein [Triticum urartu]	ko04141//Protein processing in endoplasmic reticulum;ko03040//Spliceosome;ko04144//Endocytosis	K03283
Traes_4AS_B978C93FA	457.833	138.51	-1.72483	0.000128378	0.0142405	Heat shock cognate 70 kDa protein [Aegilops tauschii]	ko04141//Protein processing in endoplasmic reticulum;ko03040//Spliceosome;ko04144//Endocytosis	K03283
Traes_4BL_27330C1B8	2.06	0.333333	-2.62761	0.000664646	0.0452384	Hsp70-binding protein 1 [Aegilops tauschii]	ko04141//Protein processing in endoplasmic reticulum	K09562
Traes_4BL_4D370C9FA	152.82	40.5933	-1.91252	1.34e-05	0.00270768	heat shock protein 70, partial [Triticum aestivum]	ko04141//Protein processing in endoplasmic reticulum;ko03040//Spliceosome;ko04144//Endocytosis	K03283
Traes_4BL_4D370C9FA1	152.82	40.5933	-1.91252	1.34e-05	0.00270768	heat shock protein 70, partial [Triticum aestivum]	ko04141//Protein processing in endoplasmic reticulum;ko03040//Spliceosome;ko04144//Endocytosis	K03283
Traes_4DL_FFD4866F3	378.287	120.28	-1.65308	0.000210798	0.0201841	Heat shock cognate 70 kDa protein [Aegilops tauschii]	ko04141//Protein processing in endoplasmic reticulum;ko03040//Spliceosome;ko04144//Endocytosis	K03283
Traes_4DS_B1A4FC5AD	7.03667	1.26	-2.48147	1.35e-05	0.00271135	Heat shock cognate 70 kDa protein 1 [Aegilops tauschii]	ko04141//Protein processing in endoplasmic reticulum;ko03040//Spliceosome;ko04144//Endocytosis	K03283
Traes_5BL_C318204D2	17.55	5.69	-1.62497	0.000547858	0.0397524	PREDICTED: hsp70 nucleotide exchange factor fes1-like [Brachypodium distachyon]	ko04141//Protein processing in endoplasmic reticulum	K09562
Traes_5BS_DFCC9863A	23.1033	7.34	-1.65425	0.000239141	0.0223039	Heat shock cognate 70 kDa protein 1 [Aegilops tauschii]	ko04141//Protein processing in endoplasmic reticulum;ko03040//Spliceosome;ko04144//Endocytosis	K03283
Traes_6AL_E2CC7BB46	70.3767	8.86667	-2.98863	1.13e-07	5.44e-05	Heat shock cognate 70 kDa protein 1 [Triticum urartu]	ko04141//Protein processing in endoplasmic reticulum;ko03040//Spliceosome;ko04144//Endocytosis	K03283
Traes_6BL_B095FC217	22.4067	3.95333	-2.50279	2.37e-06	0.000674099	Heat shock cognate 70 kDa protein 1 [Triticum urartu]	ko04141//Protein processing in endoplasmic reticulum;ko03040//Spliceosome;ko04144//Endocytosis	K03283
Traes_6DL_11374490D	30.69	5.94333	-2.36842	2.39e-07	0.000104341	Heat shock cognate 70 kDa protein 1 [Triticum urartu]	ko04141//Protein processing in endoplasmic reticulum;ko03040//Spliceosome;ko04144//Endocytosis	K03283
XLOC_047134	3.12667	0.226667	-3.78598	7.34e-09	5.23e-06	Hsp70 nucleotide exchange factor fes1 [Aegilops tauschii]	ko04141//Protein processing in endoplasmic reticulum	K09562
HSP90
Traes_2AS_67EFE0FAE	5.84333	0.0666667	-6.45368	3.45e-16	1.3e-12	heat shock protein 90 [Triticum aestivum]	ko04626//Plant-pathogen interaction;ko04141//Protein processing in endoplasmic reticulum	K04079
Traes_2BS_F828BA5F4	0.883333	0.00333333	-8.04985	7.32e-07	0.000259703	heat shock protein 90 [Triticum aestivum]	ko04626//Plant-pathogen interaction;ko04141//Protein processing in endoplasmic reticulum	K04079
Traes_2BS_F828BA5F41	0.883333	0.00333333	-8.04985	7.32e-07	0.000259703	heat shock protein 90 [Triticum aestivum]	ko04626//Plant-pathogen interaction;ko04141//Protein processing in endoplasmic reticulum	K04079
Traes_7AS_76670DCAB	174.167	19.08	-3.19034	1.4e-10	1.68e-07	heat shock protein 90 [Triticum aestivum]	ko04626//Plant-pathogen interaction;ko04141//Protein processing in endoplasmic reticulum	K04079
Traes_7BS_1A6D16C6B	186.147	23.4333	-2.98981	8.89e-10	8.28e-07	heat shock protein 90 [Triticum aestivum]	ko04626//Plant-pathogen interaction;ko04141//Protein processing in endoplasmic reticulum	K04079
Traes_7DS_CB359539B	138.263	22.8867	-2.59484	2.49e-06	0.000698717	heat shock protein 90 [Triticum aestivum]	ko04626//Plant-pathogen interaction;ko04141//Protein processing in endoplasmic reticulum	K04079
others
Traes_4AL_38B1ACFF0	15.8633	2.39667	-2.72659	5.84e-08	3.08e-05	RING finger protein 5 [Triticum urartu]	ko04141//Protein processing in endoplasmic reticulum	K10666
Traes_4BL_E73DF7876	78.7667	20.5567	-1.93798	7.75e-06	0.00175619	PREDICTED: probable mediator of RNA polymerase II transcription subunit 37c [Camelina sativa]	ko04141//Protein processing in endoplasmic reticulum;ko03040//Spliceosome;ko04144//Endocytosis	K03283
Traes_4DS_0CFD9B88F	20.7233	5.45667	-1.92516	2.59e-05	0.00443058	E3 ubiquitin-protein ligase RNF5 [Aegilops tauschii]	ko04141//Protein processing in endoplasmic reticulum	K10666
Traes_7BL_48A3E8A28	2.06333	6.57	1.67092	0.000288447	0.0252944	PREDICTED: SEC12-like protein 1 [Brachypodium distachyon]	ko04141//Protein processing in endoplasmic reticulum	K14003
Traes_7DL_53DB0C6B3	2.29	8.17667	1.83617	0.000295487	0.0257379	PREDICTED: SEC12-like protein 1 [Brachypodium distachyon]	ko04141//Protein processing in endoplasmic reticulum	K14003
